# Supplementary material for: A non-archaeopterygid avialan theropod from the Late Jurassic of southern Germany
Source: eLife. 2019 May 14;8:e43789. doi: 10.7554/eLife.43789 (PMC6516837; doi:10.7554/eLife.43789)
Supplement: Supplementary file 2. [file elife-43789-supp2.nex]

#NEXUS
[written Thu Nov 08 17:02:54 CET 2018 by Mesquite  version 3.51 (build 898) at wma082.palmuc.intranet/141.84.51.82]

BEGIN TAXA;
	TITLE Taxa;
	DIMENSIONS NTAX=136;
	TAXLABELS
		Allosaurus Sinraptor Albertosaurus Ajancingenia Anserimimus Archaeornithomimus Alxasaurus Alvarezsaurus Albinykus Avimimus Austroraptor Adasaurus Atrociraptor Achillobator Almas Archaeopteryx Alcmonavis Apsaravis Anas Beipiaosaurus Buitreraptor Byronosaurus Balaur Baptornis Bambiraptor Coelurus Compsognathus Caudipteryx Chirostenotes Citipati Conchoraptor Confuciusornis Cathayornis Concornis Chauna Crypturellus Crax Daspletosaurus Dilong Deinocheirus Deinonychus Dromaeosaurus Eotyrannus Erlikosaurus Erliansaurus Elmisaurus Eosinopteryx Falcarius Guanlong Gorgosaurus Gallimimus Garudimimus Graciliraptor Gobipteryx Gallus Huaxiagnathus Harpymimus Haplocheirus Hagryphus Heyuannia Hesperonychus Hongshanornis Hesperornis Incisivosaurus 'IGM100/44' 'IGM100/1126' Iaceornis Ichthyornis Jinfengopteryx Khaan Limenavis Liaoningornis Lithornis Mahakala Mei Mononykus Microvenator Microraptor Nanshiungosaurus Neimongosaurus Nothronychus Neuquenornis Ornitholestes Ornithomimus Oviraptor Ostromia Proceratosaurus Pelecanimimus Parvicursor Patagonykus Protarchaeopteryx Pyroraptor Pedopenna Pengornis Patagopteryx Rinchenia Rahonavis Sinosauropteryx Shenzhousaurus Sinornithomimus Struthiomimus Segnosaurus Shuvuuia Similicaudipteryx Saurornitholestes Sinornithoides Saurornithoides Sinusonasus Sinovenator Sinornithosaurus Songlingornis Tanycolagreus Tarbosaurus Tyrannosaurus Therizinosaurus Tianyuraptor Tsaagan Troodon Utahraptor Unenlagia Velociraptor Vorona Xixiasaurus Xiaotingia Yixianosaurus Yanornis Yixianornis Zanabazar Jixiangornis Epidexipteryx Jinguofortis Zhenyuanlong Jianianhualong Anchiornis Jeholornis Sapeornis 
	;

END;


BEGIN CHARACTERS;
	TITLE  'Matrix in file "mbank_X2483_7-15-2016_1018_no_notes.nex"';
	DIMENSIONS  NCHAR=565;
	FORMAT DATATYPE = STANDARD GAP = - MISSING = ? SYMBOLS = "  0 1 2 3 4 5";
	CHARSTATELABELS 
		1 'Vaned feathers on forelimb symmetric (0) or asymmetric (1).' /  State_0 State_1,
		2 'Orbit round in lateral or dorsolateral view (0) or dorsoventrally elongate (1).' /  State_0 State_1,
		3 'Anterior process of postorbital projects into orbit (0) or does not project into orbit (1).' /  State_0 State_1,
		4 'Postorbital in lateral view with subhorizontal anterior (frontal) process (0) or frontal process diagonal (anterior tip of process higher than base of process) (1).' /  State_0 State_1,
		5 'Postorbital bar parallels quadrate, lower temporal fenestra rectangular in shape (0) or jugal and postorbital approach or contact quadratojugal to constrict lower temporal fenestra (1).' /  State_0 State_1,
		6 'Crista interfenestralis confluent with lateral surface of prootic and opisthotic (0) or distinctly depressed within middle ear opening (1).' /  State_0 State_1,
		7 'Subotic recess (pneumatic fossa ventral to fenestra ovalis) absent (0) or present (1).' /  State_0 State_1,
		8 'Basisphenoid recess present between basisphenoid and basioccipital (0) or entirely within basisphenoid (1) or absent (2).' /  State_0 State_1 State_2,
		9 'Posterior opening of basisphenoid recess single (0) or divided into two small, circular foramina by a thin bar of bone (1).' /  State_0 State_1,
		10 'Base of cultriform process not highly pneumatized (0) or base of cultriform process (parasphenoid rostrum) expanded and pneumatic (parasphenoid bulla) (1).' /  State_0 State_1,
		11 'Basipterygoid processes ventral or anteroventrally projecting (0) or lateroventrally projecting (1) or laterally (2).' /  State_0 State_1 State_2,
		12 'Basipterygoid processes well developed, extending as a distinct process from the base of the basisphenoid (0) or processes abbreviated or absent (1).' /  State_0 State_1,
		13 'Basipterygoid processes solid (0) or processes hollow (1).' /  State_0 State_1,
		14 'Basipterygoid recesses on dorsolateral surfaces of basipterygoid processes absent (0) or present (1).' /  State_0 State_1,
		15 'Depression for pneumatic recess on prootic absent (0) or present as dorsally open fossa on prootic/opisthotic (1) or present as deep, posterolaterally directed concavity (2). ORDERED' /  State_0 State_1 State_2,
		16 'Accessory tympanic recess dorsal to crista interfenestralis absent (0) small pocket present (1) or extensive with indirect pneumatization (2). ORDERED' /  State_0 State_1 State_2,
		17 'Caudal (posterior) tympanic recess absent (0) present as opening on anterior surface of paroccipital process (1) or extends into opisthotic posterodorsal to fenestra ovalis, confluent with this fenestra (2). ORDERED' /  State_0 State_1 State_2,
		18 'Exits of C.N. X-XII flush with surface of exoccipital (0) or cranial nerve exits located together in a bowl-like basisphenoid depression (1).' /  State_0 State_1,
		19 'Maxillary process of premaxilla contacts nasal to form posterior border of nares (0) or maxillary process reduced so that maxilla participates broadly in external naris (1) or maxillary process of premaxilla extends posteriorly to separate maxilla from nasal posterior to nares (2).' /  State_0 State_1 State_2,
		20 'Internarial bar rounded (0) or flat (1).' /  State_0 State_1,
		21 'Crenulate margin on buccal edge of premaxilla absent (0) or present (1).' /  State_0 State_1,
		22 'Caudal margin of naris farther rostral than (0), or nearly reaching or overlapping (1), the rostral border of the antorbital fossa.' /  State_0 State_1,
		23 'Premaxillary symphysis acute, V-shaped (0) or rounded, U-shaped (1).' /  State_0 State_1,
		24 'Secondary palate short (0) or long, with extensive palatal shelves on maxilla (1).' /  State_0 State_1,
		25 'Palatal shelf of maxilla flat (0) or with midline ventral tooth-like projection (1).' /  State_0 State_1,
		26 'Pronounced, round accessory antorbital fenestra absent (0) or present (1).' /  State_0 State_1,
		27 'Accessory antorbital fenestra situated at rostral border of antorbital fossa (0) or situated posterior to rostral border of fossa (1).' /  State_0 State_1,
		28 'Tertiary antorbital fenestra (fenestra promaxillaris) absent (0) or present (1).' /  State_0 State_1,
		29 'Antorbital fossa without distinct rim ventrally and anteriorly (0) or with distinct rim composed of a thin wall of bone (1).' /  State_0 State_1,
		30 'Narial region apneumatic or poorly pneumatized (0) or with extensive pneumatic fossae, especially along posterodorsal rim of fossa (1).' /  State_0 State_1,
		31 'Jugal and postorbital contribute equally to postorbital bar (0) or ascending process of jugal reduced and descending process of postorbital ventrally elongate (1).' /  State_0 State_1,
		32 'Jugal quadratojugal process tall beneath lower temporal fenestra, twice or more as tall dorsoventrally as it is wide transversely (0) or rod-like (1) or concealed by quadratojugal (2). ORDERED' /  State_0 State_1 State_2,
		33 'Jugal pneumatic recess in posteroventral corner of antorbital fossa present (0) or absent (1).' /  State_0 State_1,
		34 'Medial jugal foramen present on medial surface ventral to postorbital bar (0) or absent (1).' /  State_0 State_1,
		35 'Quadratojugal without horizontal process posterior to ascending process (reversed L shape) (0) or with process (i.e., inverted T or Y shape) (1).' /  State_0 State_1,
		36 'Supraorbital crests on lacrimal in adult individuals absent (0) or dorsal crest above orbit (1) or lateral expansion anterior and dorsal to orbit (2).' /  State_0 State_1 State_2,
		37 'Enlarged foramen or foramina opening laterally at the angle of the lacrimal, absent (0) or present (1).' /  State_0 State_1,
		38 'Lacrimal posterodorsal process absent (inverted L shaped) (0) or posterior process present, but shorter than anterodorsal process (1) or posterior process as long as anterodorsal process (lacrimal T shaped in lateral view) (2) (modified).' /  State_0 State_1 State_2,
		39 'Prefrontal large, dorsal exposure similar to that of lacrimal (0) or greatly reduced in exposure (1) or without exposure (2). ORDERED.' /  State_0 State_1 State_2,
		40 'Frontals narrow anteriorly as a wedge between nasals (0) or end abruptly anteriorly, suture with nasal transversely orientated (1) or suture with nasals W-shaped (2).' /  State_0 State_1 State_2,
		41 'Anterior emargination of supratemporal fossa on frontal straight or slightly curved (0) or strongly sinusoidal and reaching onto postorbital process (1).' /  State_0 State_1,
		42 'Frontal postorbital process (dorsal view) smooth transition from orbital margin (0) or sharply demarcated from orbital margin (1).' /  State_0 State_1,
		43 'Frontal edge smooth in region of lacrimal suture (0) or edge notched (1).' /  State_0 State_1,
		44 'Dorsal surface of parietals flat, lateral ridge borders supratemporal fenestra (0) or parietals dorsally convex with very low sagittal crest along midline (1) or dorsally convex with well developed sagittal crest (2). ORDERED' /  State_0 State_1 State_2,
		45 'Parietals separate (0) or fused (1).' /  State_0 State_1,
		46 'Descending process of squamosal parallels quadrate shaft (0) or nearly perpendicular to quadrate shaft (1).' /  State_0 State_1,
		47 'Descending process of squamosal contacts quadratojugal (0) or does not contact quadratojugal (1).' /  State_0 State_1,
		48 'Posterolateral shelf on squamosal overhanging quadrate head absent (0) or present (1).' /  State_0 State_1,
		49 'Quadrate vertical (0) or strongly inclined anteroventrally so that distal end lies far forward of proximal end (1).' /  State_0 State_1,
		50 'Lateral border of quadrate shaft straight (0) or with lateral tab that touches squamosal and quadratojugal above an enlarged quadrate foramen (1).' /  State_0 State_1,
		51 'Foramen magnum subcircular, slightly wider than tall (0) or oval, taller than wide (1).' /  State_0 State_1,
		52 'Occipital condyle without constricted neck (0) or subspherical with constricted neck (1).' /  State_0 State_1,
		53 'Paroccipital process elongate and slender, with dorsal and ventral edges nearly parallel (0) or process short, deep with convex distal end (1).' /  State_0 State_1,
		54 'Paroccipital process straight, projects laterally or posterolaterally (0) or distal end curves ventrally, pendant (1).' /  State_0 State_1,
		55 'Paroccipital process with straight dorsal edge (0) or with dorsal edge twisted rostrolaterally at distal end (1).' /  State_0 State_1,
		56 'Ectopterygoid with constricted opening into fossa (0) or with open ventral fossa in the main body of the element (1).' /  State_0 State_1,
		57 'Dorsal recess on ectopterygoid absent (0) or present (1).' /  State_0 State_1,
		58 'Flange of pterygoid well developed (0) or reduced in size or absent (1).' /  State_0 State_1,
		59 'Palatine and ectopterygoid separated by pterygoid (0) or contact (1).' /  State_0 State_1,
		60 'Palatine tetraradiate, with jugal process (0) or palatine triradiate, jugal process absent (1).' /  State_0 State_1,
		61 'Suborbital fenestra similar in length to orbit (0) or about half or less than half orbital length (1) or absent (2). ORDERED' /  State_0 State_1 State_2,
		62 'Symphyseal region of dentary broad and straight, paralleling lateral margin (0) or medially recurved slightly (1) or strongly recurved medially (2).' /  State_0 State_1 State_2,
		63 'Dentary symphyseal region in line with main part of buccal edge (0) or symphyseal end downturned (1).' /  State_0 State_1,
		64 'Mandible without coronoid prominence (0) or with coronoid prominence (1).' /  State_0 State_1,
		65 'Dentary posteriorly unforked, or with a weakly developed dorsal ramus (0) or strongly forked with the dorsal and ventral rami approximately equal in posterior extent (1) (modfied after Turner et al. 2012).' /  State_0 State_1,
		66 'Labial face of dentary flat (0) or with lateral ridge and inset tooth row (1).' /  State_0 State_1,
		67 'Nutrient foramina on external surface of dentary superficial (0) or lie within deep groove (1).' /  State_0 State_1,
		68 'Surangular with a spinous rostral process (subdividing the external mandibular fenestra) absent (0); present (1).' /  State_0 State_1,
		69 'Internal mandibular fenestra small and slit-like (0) or large and rounded (1).' /  State_0 State_1,
		70 'Foramen in lateral surface of surangular rostral to mandibular articulation, absent (0) or present (1).' /  State_0 State_1,
		71 'Splenial not widely exposed on lateral surface of mandible (0) or exposed as a broad triangle between dentary and angular on lateral surface of mandible (1).' /  State_0 State_1,
		72 'Coronoid ossification large (0) or only a thin splint (1) or absent (2). ORDERED' /  State_0 State_1 State_2,
		73 'Articular without elongate, slender medial, posteromedial, or mediodorsal process from retroarticular process (0) or with process (1).' /  State_0 State_1,
		74 'Retroarticular process short, stout (0) or elongate and slender (1).' /  State_0 State_1,
		75 'Mandibular articulation surface as long as distal end of quadrate (0) or twice or more as long as quadrate surface, allowing anteroposterior movement of mandible (1).' /  State_0 State_1,
		76 'Premaxilla toothed (0) or edentulous (1).' /  State_0 State_1,
		77 'Second premaxillary tooth approximately equivalent in size to other premaxillary teeth (0) or second tooth markedly larger than third and fourth premaxillary teeth (1) or first premaxillary tooth considerably larger than the posterior ones (2)' /  State_0 State_1 State_2,
		78 'Maxilla toothed (0) or edentulous (1).' /  State_0 State_1,
		79 'Maxillary and dentary teeth serrated (0) or some without serrations anteriorly (except at base in S. mongoliensis) (1) or all without serrations (2).' /  State_0 State_1 State_2,
		80 'Maxillary teeth large, less than 22 in (0) or large number of small teeth (>= 22) (1) or small number of teeth (<= 8) (character modified).' /  State_0 State_1,
		81 'Serration denticles large (0) or small (1).' /  State_0 State_1,
		82 'Serrations simple, denticles convex (0) or distal and often mesial edges of teeth with large, hooked denticles that point toward the tip of the crown (1).' /  State_0 State_1,
		83 'Teeth constricted between root and crown (0) or root and crown confluent (1).' /  State_0 State_1,
		84 'Dentary teeth evenly spaced (0) or anterior dentary teeth smaller, more numerous, and more closely appressed than those in middle of tooth row (1).' /  State_0 State_1,
		85 'Dentaries lack distinct interdental plates (0) or with interdental plates medially between teeth (1).' /  State_0 State_1,
		86 'In cross section, premaxillary tooth crowns sub-oval to sub-circular (0) or asymmetrical (D-shaped in cross section) with flat lingual surface (1) or first premaxillary tooth with flat lingual surface, other premaxillary teeth without flat lingual surfaces (2).' /  State_0 State_1 State_2,
		87 'Number of cervical vertebrae 10 (0) or 12 or more (1).' /  State_0 State_1,
		88 'Axial epipophyses absent or poorly developed, not extending past posterior rim of postzygopophyses (0) or large and posteriorly directed, extend beyond postzygapophyses (1).' /  State_0 State_1,
		89 'Axial neural spine flared transversely (0) or compressed mediolaterally (1).' /  State_0 State_1,
		90 'Epipophyses of cervical vertebrae placed distally on postzygapophyses, above postzygopophyseal facets (0) or placed proximally, proximal to postzygapophyseal facets (1).' /  State_0 State_1,
		91 'Anterior cervical centra level with or shorter than posterior extent of neural arch (0) or centra extending beyond posterior limit of neural arch (1).' /  State_0 State_1,
		92 'Carotid process on posterior cervical vertebrae absent (0) or present (1).' /  State_0 State_1,
		93 'Anterior cervical centra subcircular or square in anterior view (0) or distinctly wider than high, kidney shaped (1).' /  State_0 State_1,
		94 'Cervical neural spines anteroposteriorly long and dorsoventrally tall (0) or anteroposteriorly short, dorsoventrally low and centred on neural arch, giving arch an X shape in dorsal view (1) or anteroposteriorly short and dorsoventrally tall (2) or anteroposteriorly long and dorsoventrally short (3).' /  State_0 State_1 State_2,
		95 'Cervical centra with one pair of pneumatic openings (0) or with two pairs of pneumatic openings (1).' /  State_0 State_1,
		96 'Cervical and anterior trunk vertebrae amphiplatyan (0) or opisthocoelous (1) or at least partielly heterocoelous (2).' /  State_0 State_1 State_2,
		97 'Anterior trunk vertebrae without prominent hypapophyses (0) or with large hypapophyses (1).' /  State_0 State_1,
		98 'Parapophyses of posterior trunk vertebrae flush with neural arch (0) or distinctly projected on pedicels (1).' /  State_0 State_1,
		99 'Hyposphene -hypantrum articulations in trunk vertebrae absent (0) or present (1).' /  State_0 State_1,
		100 'Zygapophyses of trunk vertebrae abutting one another above neural canal, opposite hyposphenes meet to form lamina (0), or zygapohyses placed lateral to neural canal and separated by groove for interspinuous ligaments, hyposphens separated (1).' /  State_0 State_1,
		101 'Middle and posterior dorsal vertebrae not pneumatic (0) or pneumatic (1).' /  State_0 State_1,
		102 'Transverse processes of anterior dorsal vertebrae long and thin (0) or short, wide, and only slightly inclined (1).' /  State_0 State_1,
		103 'Neural spines of dorsal vertebrae not expanded distally (0) or expanded to form spine table (1).' /  State_0 State_1,
		104 'Scars for interspinous ligaments terminate at apex of neural spine in dorsal vertebrae (0) or terminate below apex of neural spine (1).' /  State_0 State_1,
		105 'Number of sacral vertebrae 5 (0) or 6 (1) or 7 to 10 (2) or 11 or more (3). ORDERED' /  State_0 State_1 State_2 State_3,
		106 'Sacral vertebrae with unfused zygapophyses (0) or with fused zygapophyses forming a sinuous ridge in dorsal view (1).' /  State_0 State_1,
		107 'Ventral surface of posterior sacral centra gently rounded, convex (0) or ventrally flattened, sometimes with shallow sulcus (1) or centrum strongly constricted transversely, ventral surface keeled (2).' /  State_0 State_1 State_2,
		108 'Pleurocoels absent on sacral vertebrae (0) or present on anterior sacrals only (1) or present on all sacrals (2). ORDERED' /  State_0 State_1 State_2,
		109 'Last sacral centrum with flat posterior articulation surface (0) or convex articulation surface (1).' /  State_0 State_1,
		110 'Caudal vertebrae with distinct transition point (0) or without transition point (1).' /  State_0 State_1,
		111 'Transition point in caudal series begins distal to the 10th caudal (0) or between 7th and 10th caudal vertebra (1) or proximal to the 7th caudal vertebra (2).' /  State_0 State_1 State_2,
		112 'Anterior caudal centra tall, oval in cross section (0) or with box-like centra in caudals I-V (1) or anterior caudal centra laterally compressed with ventral keel (2).' /  State_0 State_1 State_2,
		113 'Neural spines of caudal vertebrae simple, undivided (0) or separated into anterior and posterior alae throughout much of caudal sequence (1).' /  State_0 State_1,
		114 'Neural spines on distal caudals form a low ridge (0) or spine absent (1) or midline sulcus in center of neural arch (2).' /  State_0 State_1 State_2,
		115 'Prezygapophyses of distal caudal vertebrae between 1/3 and whole centrum length (0) or with extremely long extensions of the prezygapophyses (up to 10 vertebral segments long in some taxa) (1) or strongly reduced as in Archaeopteryx lithographica (2).' /  State_0 State_1 State_2,
		116 'More than 30 free caudal vertebrae (0) or 17-30 free caudal vertebrae (1) or < free 17 caudal vertebrae (2) (modified). ORDERED.' /  State_0 State_1 State_2,
		117 'Proximal end of chevrons of proximal caudals short anteroposteriorly, shaft proximodistally elongate (0) or proximal end elongate anteroposteriorly, flattened and plate-like (1).' /  State_0 State_1,
		118 'Distal caudal chevrons are simple (0) or anteriorly bifurcate (1) or bifurcate at both ends (2).' /  State_0 State_1 State_2,
		119 'Shaft of cervical ribs slender and longer than vertebra to which they articulate (0) or broad and shorter than vertebra (1).' /  State_0 State_1,
		120 'Ossified uncinate processes absent (0) or present (1) or fused to ribs (2). ORDERED' /  State_0 State_1 State_2,
		121 'Ossified ventral rib segments absent (0) or present (1).' /  State_0 State_1,
		122 'Lateral gastral segment shorter than medial one in each arch (0) or distal segment longer than proximal segment (1).' /  State_0 State_1,
		123 'Ossified sternal plates separate in adults (0) or fused (1) or absent (2).' /  State_0 State_1 State_2,
		124 'Sternum without distinct lateral xiphoid process posterior to costal margin (0) or with lateral xiphoid process (1).' /  State_0 State_1,
		125 'Anterior edge of sternum grooved for reception of coracoids (0) or sternum without grooves (1).' /  State_0 State_1,
		126 'Articular facet of coracoid on sternum (conditions may be determined by the articular facet on coracoid in taxa without ossified sternum) anterolateral or more lateral than anterior (0) or almost anterior (1).' /  State_0 State_1,
		127 'Hypocleidium on furcula absent (0) or present as tubercle (1) or as an elongate process (2). ORDERED.' /  State_0 State_1 State_2,
		128 'Acromion margin of scapula continuous with blade (0) or anterior edge laterally everted or hooked (1).' /  State_0 State_1,
		129 'Anterior surface of coracoid ventral to glenoid fossa unexpanded (0) or anterior edge of coracoid expanded, forms triangular subglenoid fossa bounded laterally by coracoid tuber (1).' /  State_0 State_1,
		130 'Scapula and coracoid separate (0) or fused into scapulacoracoid (1).' /  State_0 State_1,
		131 'Coracoid in lateral view subcircular, with shallow ventral blade (0) or subquadrangular with extensive ventral blade (1) or shallow ventral blade with elongate posteroventral process (2) or subtriangular (proximal end constricted, distal end wide) (3).' /  State_0 State_1 State_2 State_3,
		132 'Scapula and coracoid form a continuous arc in posterior and anterior views (0) or coracoid inflected medially, scapulocoracoid L shaped in lateral view (1).' /  State_0 State_1,
		133 'Glenoid fossa without (0) or with extension of glenoid floor onto external surface of scapula (the surface opposite the costal surface) (1).' /  State_0 State_1,
		134 'Scapula longer than humerus (0) or humerus longer than scapula (1).' /  State_0 State_1,
		135 'Deltopectoral crest large and distinct, proximal end of humerus quadrangular in anterior view (0) or deltopectoral crest less pronounced, forming an arc rather than being quadrangular (1) or deltopectoral crest very weakly developed, proximal end of humerus with rounded edges (2) or deltopectoral crest extremely long (3) or proximal end of humerus extremely broad, triangular in anterior view (4).' /  State_0 State_1 State_2 State_3 State_4,
		136 'Anterior surface of deltopectoral crest smooth (0) or with distinct groove or ridge near lateral edge along distal end of crest (1).' /  State_0 State_1,
		137 'Olecranon process weakly developed (0) or distinct and large but not hypertrophied (1) or hypertrophied (2). ORDERED' /  State_0 State_1 State_2,
		138 'Distal articular surface of ulna flat (0) or convex, semilunate surface (1).' /  State_0 State_1,
		139 'Proximal surface of ulna with a single continuous articular facet (0) or divided into two distinct fossae separated by a median ridge (1).' /  State_0 State_1,
		140 'Lateral proximal carpal (ulnare?) quadrangular (0) or triangular in proximal view (1).' /  State_0 State_1,
		141 'Two distal carpals in contact with metacarpals, one covering the base of metacarpal I (and perhaps contacting metacarpal II) the other covering the base of metacarpal II (distal carpals 1 and 2 unfused) (0) or a single distal carpal capping metacarpals I and II (distal carpals 1 and 2 fused) (1).' /  State_0 State_1,
		142 'Distal carpals 1+2 well developed, covering all of proximal ends of metacarpals I and II (0) or small, cover about half of base of metacarpals I and II (1) or cover bases of all metacarpals (2), or covers metacarpals II and III (3).' /  State_0 State_1 State_2 State_3,
		143 'Metacarpal I half or less than half the length of metacarpal II, and longer proximodistally than wide transversely (0) or subequal in length to metacarpal II (1) or very short and wider transversely than long proximodistally (2).' /  State_0 State_1 State_2,
		144 'Third manual digit present, phalanges present (0) or reduced to no more than metacarpal splint (1).' /  State_0 State_1,
		145 'Flexor tubercles of manual unguals proximal (0) or displaced distally from articular end (1) or proximodistally elongated with proximal end close to articular facet (2).' /  State_0 State_1 State_2,
		146 'Unguals on all digits generally similar in size (0) or digit I bearing large ungual and unguals of other digits distinctly smaller (1).' /  State_0 State_1,
		147 'Proximodorsal lip on first manual ungual (a transverse ridge immediately dorsal to the articulating surface) absent (0) or present (1).' /  State_0 State_1,
		148 'Ventral edge of anterior ala of ilium straight or gently curved (0) or ventral edge hooked anteriorly (1) or very strongly hooked (2).' /  State_0 State_1 State_2,
		149 'Preacetabular part of ilium roughly as long as postacetabular part of ilium (0) or preacetabular portion of ilium markedly longer (more than 2/3 of total ilium length) than postacetabular part (1).' /  State_0 State_1,
		150 'Anterior end of ilium gently rounded or straight (0) or anterior end strongly curved (1) or pointed at anterodorsal corner (2) or with notch at anterodorsal corner (3).' /  State_0 State_1 State_2 State_3,
		151 'Supraacetabular crest on ilium as a separate process from antitrochanter, forms hood over femoral head present (0) reduced, not forming hood (1) or absent (2). ORDERED' /  State_0 State_1 State_2,
		152 'Postacetabular ala of ilium in lateral view squared (0) or acuminate (1).' /  State_0 State_1,
		153 'Postacetabular blades of ilia in dorsal view parallel (0) or diverge posteriorly (1).' /  State_0 State_1,
		154 'Tuber along dorsal edge of ilium, dorsal or slightly posterior to acetabulum absent (0) or present (1).' /  State_0 State_1,
		155 'Brevis fossa shelf-like (0) or deeply concave with lateral overhang (1).' /  State_0 State_1,
		156 'Antitrochanter posterior to acetabulum absent or poorly developed (0) or prominent (1).' /  State_0 State_1,
		157 'Ridge bordering cuppedicus fossa extends far posteriorly and is confluent or almost confluent with acetabular rim (0) or ridge terminates rostral to acetabulum or curves ventrally onto anterior end of pubic peduncle (1).' /  State_0 State_1,
		158 'Cuppedicus fossa deep, ventrally concave (0) or fossa shallow or flat, with no lateral overhang (1) or absent (2). ORDERED' /  State_0 State_1 State_2,
		159 'Proximodorsal process of ischium small, tablike or pointed process along caudal edge of ischium (0) or process large proximodorsally hooked and separated from iliac peduncle of the ischium by a notch (1) (modified after Turner et al. 2012).' /  State_0 State_1,
		160 'Shaft of ischium straight in lateral view (0) or ventrodistal end curved anteriorly (1) or curved dorsally (posterodorsally concave) (2).' /  State_0 State_1 State_2,
		161 'Obturator process of ischium absent (0) or proximal in position (1) or distally displaced (2). ORDERED' /  State_0 State_1 State_2,
		162 'Obturator process does not contact pubis (0) or contacts pubis (1).' /  State_0 State_1,
		163 'Length of pubic boot <= 30% length of pubis (0) or >= 40% (1).' /  State_0 State_1,
		164 'Semicircular scar on posterior part of the proximal end of the ischium, absent (0) or present (1).' /  State_0 State_1,
		165 'Ischium, ischium length as measured by ischial length/pubic length ratio more than 70% (0) or between 50%-70% (1) or below 50% (2) (modified). ORDERED.' /  State_0 State_1 State_2,
		166 'Distal ends of ischia form symphysis (0) or approach one another but do not form symphysis (1) or widely separated (2). ORDERED' /  State_0 State_1 State_2,
		167 'Ischial boot (expanded distal end) present (0) or absent (1).' /  State_0 State_1,
		168 'Tubercle on anterior edge of ischium absent (0) or present (1).' /  State_0 State_1,
		169 'Pubis propubic (0) or pubis vertical (1) or pubis moderately posteriorly oriented (2) or pubis fully posteriorly oriented (opisthopubic) (3). ORDERED.' /  State_0 State_1 State_2 State_3,
		170 'Pubic boot projects anteriorly and posteriorly (0) or with little or no anterior process (1) or no anteroposterior projections (2).' /  State_0 State_1 State_2,
		171 'Shelf on pubic shaft proximal to symphysis (pubic apron) extends medially from middle of cylindrical pubic shaft (0) or shelf extends medially from anterior edge of anteroposteriorly flattened shaft (1) or absent (2) (State 2 added from Turner et al. 2012).' /  State_0 State_1 State_2,
		172 'Pubic shaft straight (0) or distal end curves anteriorly, anterior surface of shaft concave in lateral view (1) or anterior surface of shaft convex in lateral view (2).' /  State_0 State_1 State_2,
		173 'Pubic apron about half of pubic shaft length (0) or less than 1/3 of shaft length (1).' /  State_0 State_1,
		174 'Femoral head without fovea capitalis (for attachment of capital ligament) (0) or circular fovea present in center of medial surface of head (1).' /  State_0 State_1,
		175 'Lesser trochanter separated from greater trochanter by deep cleft (0) or trochanters separated by small groove (1) or completely fused (or absent) to form a trochanteric crest (2).' /  State_0 State_1 State_2,
		176 'Lesser trochanter of femur alariform (0) or cylindrical in cross section (1).' /  State_0 State_1,
		177 'Lateral ridge absent or represented only by rugose area (0) or posterior trochanter distinctly raised from shaft, mound -like or shelf-like (1) (modified after Turner et al. 2007; 2012).' /  State_0 State_1,
		178 'Fourth trochanter on femur present (0) or absent (1).' /  State_0 State_1,
		179 'Accessory trochanteric crest distal to lesser trochanter absent (0) or present (1).' /  State_0 State_1,
		180 'Anterior surface of femur proximal to medial distal condyle without longitudinal crest (0) or crest present extending proximally from medial condyle on anterior surface of shaft (1).' /  State_0 State_1,
		181 'Popliteal fossa on distal end of femur open distally (0) or closed off distally by contact betweeen distal condyles (1).' /  State_0 State_1,
		182 'Fibula reaches proximal tarsals (0) or short, tapering distally, and not in contact with proximal tarsals (1).' /  State_0 State_1,
		183 'Medial surface of proximal end of fibula concave along long axis (0) or flat (1).' /  State_0 State_1,
		184 'Deep oval fossa on medial surface of fibula near proximal end absent (0) or present (1).' /  State_0 State_1,
		185 'Distal end of tibia and astragalus without distinct condyles (0) or with distinct condyles separated by prominent tendinal groove on anterior surface (1).' /  State_0 State_1,
		186 'Ascending process of the astragalus tall and broad, covering most of anterior surface of distal end of tibia (0) or process short and slender, covering only lateral half of anterior surface of tibia (1) or ascending process tall with medial notch that restricts it to lateral side of anterior face of distal tibia (2).' /  State_0 State_1 State_2,
		187 'Ascending process of astragalus confluent with condylar portion (0) or separated by transverse groove or fossa across base (1).' /  State_0 State_1,
		188 'Astragalus and calcaneum separate from tibia (0) or fused to each other but unfused to tibia (1) or completely fused to each other and the tibia (2) (State 1 modified and stage 2 newly added after Turner et al. 2012). ORDERED' /  State_0 State_1 State_2,
		189 'Distal tarsals separate, not fused to metatarsals (0) or form metatarsal cap with intercondylar prominence that fuses to metatarsal early in postnatal ontogeny (1).' /  State_0 State_1,
		190 'Metatarsals not co-ossified (0) or co-ossification of metatarsals begins proximally (1) or metatarsals fuse to each other proximally and distally (2) or extreme distal fusion, distal vascular foramen closed (3) (State 2 modified and stage 3 newly added after Turner et al. 2012). ORDERED.' /  State_0 State_1 State_2 State_3,
		191 'Distal end of metatarsal II smooth, not ginglymoid (0) or with developed ginglymus (1).' /  State_0 State_1,
		192 'Distal end of metatarsal III smooth, not ginglymoid (0) or with developed ginglymous delimited proximally by a ridge (1) or with a poorly developed ginglymous with proximal ridge absent (2).' /  State_0 State_1,
		193 'Metatarsal III, proximal end not pinched (0) or pinched, but visible in anterior view (1) or pinched not exposed along proximal section of metapodium (2) or proximal part of metatarsal III lost (3) (State 2 modified and State 3 newly added by Turner et al. 2012).' /  State_0 State_1 State_2 State_3,
		194 'Ungual of pedal digit II similar in size to that of III (0) or pedal ungual II about 50% larger than pedal ungual III (1).' /  State_0 State_1,
		195 'Metatarsal I articulates at middle of metatarsal II (0) or metatarsal I attaches to distal quarter of metatarsal II (1) or metatarsal I articulates with metatarsal II near its proximal end (2) or metatarsal I absent (3).' /  State_0 State_1 State_2 State_3,
		196 'Metatarsal I attenuates proximally (0) or proximal end of metatarsal I similar to that of metatarsals II-IV (1).' /  State_0 State_1,
		197 'Shaft of MT IV round or thicker dorsoventrally than wide in cross section (0) or shaft of MT IV mediolaterally widened and flat in cross section (1).' /  State_0 State_1,
		198 'Foot symmetrical (0) or asymmetrical with slender MTII and very robust MT IV (1) or asymmetrical with MT IV more slender than MT II (2).' /  State_0 State_1 State_2,
		199 'Neural spines on posterior dorsal vertebrae in lateral view rectangular or square (0) or anteroposteriorly expanded distally, fanshaped (1).' /  State_0 State_1,
		200 'Shaft diameter of phalanx I-1 less (0) or greater (1) than shaft diameter of radius.' /  State_0 State_1,
		201 'Angular exposed almost to end of mandible in lateral view, reaches or almost reaches articular (0) or excluded from posterior end angular suture turns ventrally and meets ventral border of mandible rostral to glenoid (1).' /  State_0 State_1,
		202 'Laterally inclined flange along dorsal edge of surangular for articulation with lateral process of lateral quadrate condyle absent (0) or present (1).' /  State_0 State_1,
		203 'Distal articular ends of metacarpals I + II ginglymoid (0) or rounded, smooth (1) or II ginglymoid and metacarpal I shelf (2).' /  State_0 State_1 State_2,
		204 'Radius and ulna well separated (0) or with distinct adherence or syndesmosis distally (1).' /  State_0 State_1,
		205 'Quadrate head covered by squamosal in lateral view (0) or quadrate cotyle of squamosal open laterally exposing quadrate head (1).' /  State_0 State_1,
		206 'Brevis fossa poorly developed adjacent to ischial peduncle and without lateral overhang, medial edge of brevis fossa visible in lateral view (0), or fossa well developed along full length of postacetabular blade, lateral overhang extends along full length of fossa, medial edge completely covered in lateral view (1).' /  State_0 State_1,
		207 'Vertical ridge on lesser trochanter present (0) or absent (1).' /  State_0 State_1,
		208 'Supratemporal fenestra bounded laterally and posteriorly by the squamosal (0) or supratemporal fenestra extended as a fossa on to the dorsal surface of the squamosal (1).' /  State_0 State_1,
		209 'Dentary fully toothed (0) or only with teeth rostrally (1) or edentulous (2).' /  State_0 State_1 State_2,
		210 'Posterior edge of coracoid not or shallowly indented below glenoid (0), or posterior edge of coracoid deely notched just ventral to glenoid, glenoid lip everted (1).' /  State_0 State_1,
		211 'Retroarticular process points caudally (0) or curves gently dorsocaudally (1) (Kobayashi, 2001).' /  State_0 State_1,
		212 'Flange on supraglenoid buttress on scapula (see Nicholls and Russell, 1985) absent (0) or present (1).' /  State_0 State_1,
		213 'Depression (possibly pneumatic) on ventral surface of postorbital process of laterosphenoid absent (0) or present (1).' /  State_0 State_1,
		214 'Basal tubera set far apart, level with or beyond lateral edge of occipital condyle and/or foramen magnum (may connected by a web of bone or separated by a large notch) (0) or tubera small, directly below condyle and foramen magnum, and separated by a narrow notch (1) or absent (2) (State 2 added after Turner 2012).' /  State_0 State_1 State_2,
		215 'Basioccipital without pneumatization on occipital surface (0) or with subcondylar recess (1).' /  State_0 State_1,
		216 'Distal humerus with small or no medial epicondyle (0) or with large medial epicondyle, medial condyle centered on distal end (1).' /  State_0 State_1,
		217 'Distal humeral condyles on distal end (0) or on anterior surface (1).' /  State_0 State_1,
		218 'Ilium and ischium articulation flat or slightly concavo-convex (0) or ilium with process projecting into socket in ischium (1).' /  State_0 State_1,
		219 'Roots of dentary and maxillary teeth mediolaterally compressed (0) or circular in cross-section (1).' /  State_0 State_1,
		220 'Preacetabular portion of ilium parasagital (0) moderately laterally flaring (1) strongly laterally flaring (2). ORDERED' /  State_0 State_1 State_2,
		221 'Maxillary and dentary teeth labiolingually flattened and recurved, with crowns in middle of tooth row more than twice as high as the basal mesiolateral width (0) or lanceolate and subsymmetrical (1) or conical (2) or labiolingually flattened and recurved, with crowns in middle of tooth row less than twice as high as the basal mesiolateral width (3).' /  State_0 State_1 State_2 State_3,
		222 'Dentary teeth do not (0) or do increase in size anteriorly, becoming more conical in shape (1).' /  State_0 State_1,
		223 'Length of skull more than 90% femoral length (0) or less than 80% (1).' /  State_0 State_1,
		224 'Height of skull (minus mandible) at middle of naris more than half the height of skull at middle of orbit (0) or less than half (1).' /  State_0 State_1,
		225 'Dorsal margin of naris below level of dorsal margin of orbit (0) or above (1).' /  State_0 State_1,
		226 'Snout does not (0) or does taper to an anterior point (1).' /  State_0 State_1,
		227 'Area of antorbital fenestra greater than that of orbit (0) or less than that of orbit (1).' /  State_0 State_1,
		228 'Shape of the premaxillary body wider than high (0) or approximately as wide as high (0) or significantly higher than wide (1) (modified after Rauhut 2003).' /  State_0 State_1,
		229 'Antorbital fossa anteriorly bounded by maxilla (0) or by premaxilla (1).' /  State_0 State_1,
		230 'Maxillary antorbital fossa small from 10% to less than 40% of the rostrocaudal length of the antorbital cavity (0) or large, greater than 40% of the rostrocaudal length of the antorbital cavity (1).' /  State_0 State_1,
		231 'Maxillary fenestra large and round (0), a large, craniocaudally elongate oblong (1), a small, craniocaudally elongate slit, not dorsally displaced (2), or a small, dorsally displaced opening (3).' /  State_0 State_1 State_2 State_3,
		232 'Nasal fusion abaent, nasals separate (0) or present, nasals fused together (1). ' /  State_0 State_1,
		233 'Nasal surface smooth (0) or rugose (1).' /  State_0 State_1,
		234 'Suborbital process of jugal short and dorsoventrally stout (0) or elongate and dorsoventrally narrow (1).' /  State_0 State_1,
		235 'Nasals at least as long as frontals (0) or shorter than frontals (1).' /  State_0 State_1,
		236 'Jugo-maxillary bar at ventral end of antorbital fenestra dorsoventrally deep (0) or dorsoventrally narrow (1).' /  State_0 State_1,
		237 'Anteroventral corner of premaxilla does not (0) or does form an acute, ventrally orientated point in lateral view (1).' /  State_0 State_1,
		238 'Length of preorbital region of cranium > height at anterior edge of preorbital bar (exclusive of midline sagittal ridge, if any) (0) or <= height at anterior edge of preorbital bar (1).' /  State_0 State_1,
		239 'Frontals without supraorbital rim (0) or with supraorbital rim (1).' /  State_0 State_1,
		240 'Parietals shorter than frontals (0) or longer (1).' /  State_0 State_1,
		241 'Length of ventral border of infratemporal fenestra comparable to that of orbit (0) or much shorter (1).' /  State_0 State_1,
		242 'Foramen magnum smaller than or subequal to size of occipital condyle (0) or larger than occipital condyle (1).' /  State_0 State_1,
		243 'Dorsal margin of the dentary straight or concave (0) or convex (1) or sigmoid (2) in lateral view (character modified).' /  State_0 State_1 State_2,
		244 'Meckelian groove of dentary deep (0) or shallow (1).' /  State_0 State_1,
		245 'Dentary without posteroventral process extending to posterior end of external mandibular fenestra (0) or with such a process (1).' /  State_0 State_1,
		246 'Horizontal shelf on the lateral surface of the surangular, rostral and ventral to the mandibular condyle absent or faint ridge (0) or prominent and extending laterally (1).' /  State_0 State_1,
		247 'Premaxillary teeth subequal in size to (0) or much smaller than (1) the maxillary teeth.' /  State_0 State_1,
		248 'Approximately the same number of denticles per 5 mm on mesial keels of teeth as on distal keels (0) or markedly more denticles per 5 mm on mesial keels (1).' /  State_0 State_1,
		249 'Dentary tooth implantation in sockets (0) or in paradental groove (1).' /  State_0 State_1,
		250 'Dentary dentition continues cranially to tip of dentary (0) or terminates before reaching dentary tip (1).' /  State_0 State_1,
		251 'Length of mid-cervical centra approximately the same as dorsal centra (0) or markedly longer than dorsal centra (1).' /  State_0 State_1,
		252 'Cervical prezygapophyses unflexed (0) or flexed (1).' /  State_0 State_1,
		253 'Dorsal centra >= 1.2x taller than long (0) or height <= length (1).' /  State_0 State_1,
		254 'Posterior dorsal neural spines >= 1.5x taller than long (0) or height < 1.5x length (1).' /  State_0 State_1,
		255 'Postzygapophyses of middle and posterior dorsal vertebrae do not extend posterior to centrum (0) or do (1).' /  State_0 State_1,
		256 'Anteriormost haemal arches >= 1.5x longer than associated centra (0) or < 1.5x as long as centra (1).' /  State_0 State_1,
		257 'Angle between furcular arms > 90� (0) or <90� (1).' /  State_0 State_1,
		258 'Scapula, acromion process projected anteriorly to surpass the articular surface for coracoid (facies articularis coracoidea; Baumel and Witmer, 1993) (0) or projected less anteriorly than the articular surface for coracoid (1) (newly added from Turner et al. 2012).' /  State_0 State_1,
		259 'Acromion process significantly and abruptly expanded dorsally (0); rise gradually from the scapular blade (1) (modified after Molnar et al. 1990; Rauhut 2003).' /  State_0 State_1,
		260 'Wide distal expansion of scapula absent (0) or present (1).' /  State_0 State_1,
		261 'Acrocoracoid process absent or poorle developed(0) or prominent developed and straigth (1) or prominent and medially hooked (2).' /  State_0 State_1 State_2,
		262 'Humeral length is half femoral length or less (0) or shorter than femur but more than half femoral length (1) or longer than femur (2). ORDERED.' /  State_0 State_1 State_2,
		263 'Length of humeral shaft between deltopectoral crest and distal condyles < 4.5x shaft diameter (0) or > 4.5x shaft diameter (1).' /  State_0 State_1,
		264 'Ulna not bowed away from radius (0), or bowed away from radius (1).' /  State_0 State_1,
		265 'Length of radius < 1/3 femoral length (0) or between 1/3 and 2/3 femoral length (1) or between 2/3 and 1x femoral length (2) or > femoral length (3). ORDERED.' /  State_0 State_1 State_2 State_3,
		266 'Radial diameter > 0.5x ulnar diameter (0) or <= 0.5x (1).' /  State_0 State_1,
		267 'Distal carpals 1+2 flattish (0) or semilunate in shape (1).' /  State_0 State_1,
		268 'Length of manual digit II (including metacarpal) less than 1.25x femoral length (0) or 1.25x femoral length (1).' /  State_0 State_1,
		269 'Distal end of metacarpal I medially (0) or laterally rotated (1).' /  State_0 State_1,
		270 'Medial side of metacarpal II expanded proximally (0) or not expanded (1).' /  State_0 State_1,
		271 'Metacarpal III < 0.8x length of metacarpal II (0) or 0.8-1x length of metacarpal II (1) or metacarpal III longer than metacarpal II (2) (modified). ORDERED.' /  State_0 State_1 State_2,
		272 'Manual phalanx I-1 longer than metacarpal II (0) or shorter (1).' /  State_0 State_1,
		273 'Length of metacarpal II < length of metacarpal I + phalanx I-1 (0) or >= (1).' /  State_0 State_1,
		274 'Metacarpals II and III are not (0) or are appressed for their entire lengths (1).' /  State_0 State_1,
		275 'Proximal end of metacarpal III is not (0) or is mainly palmar to that of metacarpal II (1).' /  State_0 State_1,
		276 'Length of manual phalanx II-2 < 1.2x length of phalanx II-1 (0) or 1.2-1.9x length of phalanx II-1 (1) or >= 2x length of phalanx II-1 (2). ORDERED.' /  State_0 State_1 State_2,
		277 'Medial ligament pits of manual phalanges deep (0) or shallow (1).' /  State_0 State_1,
		278 'Posterior flange on manual phalanx II-1 absent (0) or present (1).' /  State_0 State_1,
		279 'Combined lengths of manual phalanges II-1 and II- 2 > length of metacarpal II + carpus (0) or <= length of metacarpal II + carpus (1).' /  State_0 State_1,
		280 'Length of manual phalanx II-1 < 2x length of III-1 (0) or >= 2x length of III-1 (1).' /  State_0 State_1,
		281 'Length of manual phalanx III-1, sub-equal to III-2 (0) or considerably longer (1) or considerably shorter (2).' /  State_0 State_1 State_2,
		282 'Manual phalanx I-1 straight (0) or bowed (palmar surface concave) (1).' /  State_0 State_1,
		283 'With proximal articular surface of ungual orientated vertically, dorsal surface of manual ungual I does not (0) or does arch higher than level of dorsal extremity of proximal articular surface (1).' /  State_0 State_1,
		284 'With proximal articular surface of ungual orientated vertically, dorsal surfaces of manual ungual II  and III do not (0) or do arch higher than level of dorsal extremity of proximal articular surface (1).' /  State_0 State_1,
		285 'Manual ungual I strongly curved (0), weakly curved (1), or straight (2). ORDERED.' /  State_0 State_1 State_2,
		286 'Manual unguals II and III strongly curved (0), weakly curved (1), or straight (2). ORDERED.' /  State_0 State_1 State_2,
		287 'Proximodorsal lip on manual unguals II and III absent (0) or present (1).' /  State_0 State_1,
		288 'Manual digit III with four phalanges (0) or less than four phalanges (1).' /  State_0 State_1,
		289 'Manual phalanx III-3 markedly shorter than combined lengths of phalanges III-1 and III-2 (0), subequal in length to their combined lengths (1), or markedly longer (2). ORDERED.' /  State_0 State_1 State_2,
		290 'Arching of preacetabular iliac blade above height of postacetabular blade absent or small (0) or extreme (1).' /  State_0 State_1,
		291 'Shaft of ischium slenderer than the pubic shaft (0) or subequal in thickness to the pubis (1) or thicker than the pubic shaft (2). ORDERED.' /  State_0 State_1 State_2,
		292 'Obturator process does not (0) or does form a strongly acute angle in lateral view (1).' /  State_0 State_1,
		293 'Ventral notch between the distal portion of the obturator process and the shaft of the ischium present (0) or absent (1).' /  State_0 State_1,
		294 'Strong kink of pubis at midshaft absent (0) or present, displacing distal half of pubis caudally (1).' /  State_0 State_1,
		295 'In adult, femur longer than tibia (0) or shorter (1)' /  State_0 State_1,
		296 'Tip of lesser trochanter below level of femoral head (0) or level with femoral head (1).' /  State_0 State_1,
		297 'Metatarsus less than half length of femur (0) or more than half femoral length (1) or longer than femur (2). ORDERED' /  State_0 State_1 State_2,
		298 'Metatarsal cross-sectional proportions subequal or wider mediolaterally than craniocaudally at midshaft (0) or deeper craniocaudally than mediolaterally at midshaft (1).' /  Sate_0 Sate_1,
		299 'Shafts of metatarsals not appressed (0) or appressed (1).' /  State_0 State_1,
		300 'Length of metatarsal V >= 0.5x length of metatarsal IV (0) or < 0 .5x (1) or absent (2) (State 2 added after Turner et al. 2012). ORDERED.' /  State_0 State_1 State_2,
		301 'Marked decrease in transverse width of metatarsus distally, absent (0) or present (1).' /  State_0 State_1,
		302 'Plantar surface of hallux faces posteriorly (0) or hallux reorientated so that plantar surface faces medially or anteriorly (1).' /  State_0 State_1,
		303 'Hallucal ungual reduced in size relative to other pedal unguals (0) or not reduced (1).' /  State_0 State_1,
		304 'Hallucal ungual weakly curved (0) or strongly curved (1).' /  State_0 State_1,
		305 'Length of pedal phalanx II-2 length <= 0.6x of phalanx II-1 (0) or between 0.6 and 1x (1) or >= 1x (2). ORDERED.' /  State_0 State_1 State_2,
		306 'Total length of pedal phalanx II-2 (not counting posteroventral lip, if any) > 2x length of distal condylar eminence (0) or <= 2x (1).' /  State_0 State_1,
		307 'Pedal phalanx II-2 without posteroventral lip or heel (0) or with transversely narrow posteroventral heel (1) or with transversely wide posteroventral lip (2) (modified after Agnolin & Novas 2011). ORDERED.' /  State_0 State_1 State_2,
		308 'Pedal phalanx II-1 without dorsal extension of distal condyles (0) or with extension (1).' /  State_0 State_1,
		309 'Pedal unguals III and IV straight or weakly curved (0), or strongly curved (1).' /  State_0 State_1,
		310 'With fingers extended, tip of ungual III extends no further distally than flexor tubercle of ungual II (0) or extends further (1).' /  State_0 State_1,
		311 'Manual ungual III smaller than ungual II (0) or approximately the same size (1).' /  State_0 State_1,
		312 'Diameter of non-ungual phalanges of manual digit III > 0.5 diameter of non-ungual phalanges of digit II (0) or < 0.5 (1).' /  State_0 State_1,
		313 'Manual phalanx II-1 shorter than I-1 (0) or longer (1).' /  State_0 State_1,
		314 'Ischial shaft rodlike (0) or flat, platelike (1).' /  State_0 State_1,
		315 'Lateral face of ischial shaft flat (or round in rodlike ischia) (0) or laterally concave (1) or with longitudinal ridge dividing lateral surface into anterior and posterior parts (2).' /  State_0 State_1 State_2,
		316 'Contact between pubic apron contributions of both pubes meet extensively (0) or contact interrupted by a slit (1) or no contact (2).' /  State_0 State_1 State_2,
		317 'Dorsal margin of postacetabular iliac blade straight or convex (0) or concave (1).' /  State_0 State_1,
		318 'Large, longitudinal flange along caudal or lateral face of metatarsal IV absent (0) or present (1).' /  State_0 State_1,
		319 'Distally placed dorsal process along caudal edge of ischial shaft absent (0) or present (1).' /  State_0 State_1,
		320 'Length of metatarsus < 3.5x transverse midshaft diameter (0) or 3.5-8x midshaft diameter (1) or >8x midshaft diameter (2). ORDERED' /  State_0 State_1 State_2,
		321 'Lengths of mid-caudal centra subequal to or less than those of proximal caudal centra (0) or more than twice as long as proximal caudal centra (1).' /  State_0 State_1,
		322 'Pubic peduncle of ilium craniocaudally longer (0) or shorter (1) than ischial peduncle of ilium.' /  State_0 State_1,
		323 'Phalanges of pedal digit III not blocky (proximal phalanx length >= 2x diameter) (0) or blocky (proximal phalanx length < 2x diameter) (1).' /  State_0 State_1,
		324 'Width of distal humeral expansion < 1/3 humeral length (0) or >= 1/3 humeral length (1).' /  State_0 State_1,
		325 'Lateral epicondyle of humerus not expanded laterally (0) or expanded laterally (1).' /  State_0 State_1,
		326 'Distal end of metatarsal I reduced in size relative to distal ends of other metatarsals (0) or comparable in size to distal ends of other metatarsals (1).' /  State_0 State_1,
		327 'Pedal phalanx II-1 longer (0) or shorter (1) than pedal phalanx IV-1.' /  State_0 State_1,
		328 'Dentary ramus elongate (0) or shortened, not much longer than tall (1).' /  State_0 State_1,
		329 'Metacarpal II >= 1/3 humeral length (0) or < 1/3 humeral length (1).' /  State_0 State_1,
		330 'With fingers extended, tip of ungual I does not extend past flexor tubercle of ungual II (0) or extends past flexor tubercle of ungual II but does not extend past tip of ungual II (1) or extends past tip of ungual II (2). ORDERED' /  State_0 State_1 State_2,
		331 'Premaxillary teeth serrated (0) or unserrated (1).' /  State_0 State_1,
		332 'Sublacrimal part of jugal tapering (0) or bluntly squared anteriorly (1) or expanded (2) or bifurcated (3) (modified after Turner et al. 2012)' /  State_0 State_2 State_3,
		333 'Flexor tubercles of manual unguals >= 1/3x height of articular facet (0) or < 1/3 (1).' /  State_0 State_1,
		334 'Distal chevrons straight or L-shaped in lateral view (0) or upside-down T-shaped (1).' /  State_0 State_1,
		335 'Metacarpal III distally not ginglymoid (0) or ginglymoid (1).' /  State_0 State_1,
		336 'Breadth of acromion process perpendicular to long axis of scapular blade deep (0) or shallow (1).' /  State_0 State_1,
		337 'Proximal end of metatarsal IV curls around plantar side of proximal end of metatarsal III (0) or does not (1).' /  State_0 State_1,
		338 'Midsagittal ridge formed by dorsal displacement of midline of frontals, nasals and premaxillae, absent (0) or present (1).' /  State_0 State_1,
		339 'Ectopterygoid lateral to pterygoid (0) or rostral to pterygoid (1).' /  State_0 State_1,
		340 'Palatine-pterygoid-ectopterygoid bar does not (0) or does (1) arch below ventral cheek margin.' /  State_0 State_1,
		341 'Co-ossification of angular and surangular absent (0) or present (1).' /  State_0 State_1,
		342 'Cervical ribs unfused to cervical vertebrae (0) or fused to cervical vertebrae (1).' /  State_0 State_1,
		343 'Anterior caudal vertebrae without pneumatopores (0) or with pneumatopores (1).' /  State_0 State_1,
		344 'External mandibular fenestra not rostrally displaced (sits beneath orbit) (0) or rostrally displaced (sits largely anterior to orbit) (1).' /  State_0 State_1,
		345 'Ilium, pubic peduncle substantially larger than (0) or subequal to (1) ischial peduncle.' /  State_0 State_1,
		346 'Ischium, shape distally narrower (0) or distally wider (1) (excluding obturator process).' /  State_0 State_1,
		347 'Humerus, thickness relative to femur much thinner (0) or subequal (1).' /  State_0 State_1,
		348 'Promaxillary fenestra, exposure in lateral view minimal (0) or significant (1).' /  State_0 State_1,
		349 'Antorbital fossa, shape anteroposterior diameter greater (0) or less (1) than dorsoventral diameter.' /  State_0 State_1,
		350 'Antorbital fenestra, size relative to external naris larger (0) or smaller (1).' /  State_0 State_1,
		351 'Jugal, postorbital process, location considerably anterior to the posterior end of the jugal (0) or nearly at the posterior end so that the quadratojugal process is minimal (1).' /  State_0 State_1,
		352 'External mandibular fenestra, size small  or absent (0) or large (1).' /  State_0 State_1,
		353 'Ilium, preacetabular process deep (0) or shallow (1).' /  State_0 State_1,
		354 'Lacrimal, posterodorsal process, orientation subvertical (0) or posteriorly inclined (1).' /  State_0 State_1,
		355 'Anterior caudal vertebrae, transverse processes, distal tapering absent (0) or present (1).' /  State_0 State_1,
		356 'Anteroproximal contact between metatarsals II and IV absent (0) or present (1).' /  State_0 State_1,
		357 'Contour feathers absent (0) or present (1) (Rauhut 2003).' /  State_0 State_1,
		358 'Cross-section of pedal ungual III and IV triangular (0) or vertically oval (1) (Senter 2010).' /  State_0 State_1,
		359 'Accessory antorbital (maxillary) fenestra recessed within a shallow, caudally or caudodorsally open fossa, which is itself located within the maxillary antorbital fossa absent (0) or present (1).' /  State_0 State_1,
		360 'In lateral view, dorsal border of the antorbital fossa formed by the lacrimal and maxilla (0) or by the lacrimal and nasal (1) or by maxilla, premaxilla, and lacrimal (2).' /  State_0 State_1 State_2,
		361 'Obturator notch present (0) or notch or foramen absent (1).' /  State_0 State_1,
		362 'Jugal and quadratojugal separate (0) or quadratojugal and jugal fused and not distinguishable from one another (1) (Turner et al. 2012).' /  State_0 State_1,
		363 'Tibia, cnemial crest(s) lateral crest only (0) or lateral and anterior crests developed (1) (Turner et al. 2012).' /  State_0 State_1,
		364 'Postacetabular end of ilium terminating in rounded or square end in dorsal view (0) or with lobate brevis shelf projecting from end of ilium and beyond end of postacetabular lamina (1) (Turner et al. 2012).' /  State_0 State_1,
		365 'Lateral face of pubic shaft smooth (0) or with prominent lateral tubercle about halfway down the shaft (1) (Turner et al. 2012).' /  State_0 State_1,
		366 'Triangular obturator process with short rostral projection and wide base along ischial shaft (0) or short base, long process extending rostrally (1) (Turner et al. 2012).' /  State_0 State_1,
		367 'Tuber along extensor surface metatarsal II (associated with the insertion of the tendon of the m. tibialis cranialis in Aves) absent (0) or present, on approximately the center of the proximodorsal surface of metatarsal II (1) or present, developed on lateral surface of metatarsal II, at contact with metatarsal III or on lateral edge of metatarsal III (2) (Turner et al. 2012). ORDERED.' /  State_0 State_1 State_2,
		368 'Nasal process of maxilla, dorsal ramus (ascending ramus of maxilla) prominent or exposed medially and laterally (0) or absent or reduced to slight medial and no lateral exposure (1) (Turner et al. 2012).' /  State_0 State_1,
		369 'In lateral view, participation of the ventral ramus of the nasal process of the maxilla in the anterior margin of the internal antorbital fenestra present extensively (0) or small dorsal projection of the maxilla participates in the anterior margin (1) or no dorsal projection of maxilla participates in the anterior margin (2) (Turner et al. 2012).' /  State_0 State_1 State_2,
		370 'In lateral view, dorsal border of the internal antorbital fenestra formed by lacrimal and maxilla (0) or lacrimal and nasal (1) (Turner et al. 2012).' /  State_0 State_1,
		371 'In lateral view, lateral lamina of the ventral ramus of nasal process of maxilla present, large broad exposure (0) or present, reduced to small triangular exposure (1) (Turner et al. 2012).' /  State_0 State_1,
		372 'Supratemporal fossa with limited extension onto dorsal surfaces of frontal and postorbital (0) or covers most of frontal process of the postorbital and extends anteriorly onto dorsal surface of frontal (1) (Turner et al. 2012).' /  State_0 State_1,
		373 'Jugal does not particulate in margin of antorbital fenestra (0) or participates in antorbital fenestra (1) (Turner et al. 2012).' /  State_0 State_1,
		374 'Maxillary tooth height highly variable with gaps evident for replacement (0) or almost isodont with no replacement gaps (1) (Turner et al. 2012).' /  State_0 State_1,
		375 'Splenial forms notched anterior margin of internal mandibular fenestra (0) or present (1) (Turner et al. 2012).' /  State_0 State_1,
		376 'Nasal dorsally flat for most of length (0) or dorsally convex (1) (Turner et al. 2012).' /  State_0 State_1,
		377 'Squamosal-quadratojugal flange constricting infratemporal fenestra absent (0) or present (1) (Turner et al. 2012).' /  State_0 State_1,
		378 'Supraoccipital, pronounced, strongly demarcated median ridge absent (0) or present (1) (Turner et al. 2012).' /  State_0 State_1,
		379 'Surangular, posterior surangular foramen small (0) or large fenestra (1) (Turner et al. 2012).' /  State_0 State_1,
		380 'Vertical ridge on iliac blade above acetabulum absent or poorly developed (0) or well developed (1) (Turner et al. 2012).' /  State_0 State_1,
		381 'Axial neural spine sheetlike (0) or anteroposteriorly reduced and rodlike (1) (Turner et al. 2012).' /  State_0 State_1,
		382 'Humerus in lateral view sigmoidal (0) or straight (1) (Turner et al. 2012).' /  State_0 State_1,
		383 'Ulna less than half the length of humerus (0) or more than half the length of humerus, but shorter than the humerus (1) or ulna approximately the same length or significantly longer than humerus (2) (modified from Turner et al. 2012). ORDERED.' /  State_0 State_1 State_2,
		384 'Premaxillae unfused in adults (0) or fused anteriorly in adults, posterior nasal [frontal] processes not fused to each other (1) or frontal processes completely fused as well as anterior premaxillae (2) (Turner et al. 2012). ORDERED.' /  State_0 State_1 State_2,
		385 'Dentaries joined proximally by ligaments (0) or joined by bone (1) (Turner et al. 2012).' /  State_0 State_1,
		386 'Mandibular symphysis, two strong grooves forming an anteriorly opening V in ventral view absent (0) or present (1) (Turner et al. 2012).' /  State_0 State_1,
		387 'Facial margin primarily formed by the maxilla, with the maxillary process of the premaxilla restricted to the anterior tip (0) or maxillary process of the premaxilla extending 1/2 facial margin (1) or maxillary process of the premaxilla extending more than 1/2 of facial margin (2) (Turner et al. 2012). ORDERED.' /  State_0 State_1 State_2,
		388 'Nasal [frontal] process of premaxilla short (0) or long, closely approaching frontal (1) (Turner et al. 2012).' /  State_0 State_1,
		389 'Ectopterygoid present (0) or absent (1) (Turner et al. 2012).' /  State_0 State_1,
		390 'Articulation between vomer and pterygoid present, well developed (0) or reduced, narrow process of pterygoid passes (1) or dorsally over palatine to contact vomer (1) or absent, pterygoid and vomer do not contact (2) (Turner et al. 2012).' /  State_0 State_1 State_2,
		391 'Palatine and pterygoid long, anteroposteriorly overlapping, contact (0) or short, primarily dorsoventral, contact (1) (Turner et al. 2012).' /  State_0 State_1,
		392 'Palatine contacts maxillae only (0) or premaxillae and maxillae (1) (Turner et al. 2012).' /  State_0 State_1,
		393 'Vomer contacts premaxilla present (0) or absent (1) (Turner et al. 2012).' /  State_0 State_1,
		394 'Projecting basisphenoid articulation with pterygoid present (0) or absent (1) (Turner et al. 2012).' /  State_0 State_1,
		395 'Basisphenoid-pterygoid articulations located basal on basisphenoid (0) or located markedly anterior on basisphenoid (parasphenoid rostrum) such that the articulations are subadjacent on the narrow rostrum (1) (Turner et al. 2012).' /  State_0 State_1,
		396 'Basisphenoid-pterygoid articulation, orientation of contact anteroventral (0) or mediolateral (1) or entirely dorsoventral (2) (Turner et al. 2012).' /  State_0 State_1 State_2,
		397 'Pterygoid, articular surface for basisphenoid concave "socket" or short groove enclosed by dorsal and ventral flanges (0) or flat to convex (1) or flat to convex facet, stalked, variably projected (2) (Turner et al. 2012). ORDERED' /  State_0 State_1 State_2,
		398 'Pterygoid, kinked present, surface for basisphenoid articulation at high angle to axis of palatal process of pterygoid (0) or absent, articulation in line with axis of pterygoid (1) (Turner et al. 2012).' /  State_0 State_1,
		399 'Osseous interorbital septum (mesethmoid) absent (0) or present (1) (Turner et al. 2012).' /  State_0 State_1,
		400 'Osseous interorbital septum (mesethmoid) restricted to posterior or another just surpassing premaxillae/frontal contact in rostral extent does not surpass posterior edge of external nares in rostral extent (0) or extending rostral to posterior extent of frontal processes of premaxillae and rostral to posterior edge of external nares (1) (Turner et al. 2012).' /  State_0 State_1,
		401 'Eustachian tubes paired and lateral (0) or paired, close to cranial midline (1) or paired and adjacent on midline or single anterior opening (2) (Turner et al. 2012).' /  State_0 State_1 State_2,
		402 'Eustachian tubes ossified absent (0) or present (1) (Turner et al. 2012).' /  State_0 State_1,
		403 'Orbital process of quadrate, pterygoid articulation pterygoid broadly overlapping medial surface of orbital process (i.e., "pterygoid ramus") (0) or restricted to anteromedial edge of process (1) (Turner et al. 2012).' /  State_0 State_1,
		404 'Quadrate, orbital process pterygoid articulates with anteriormost tip (0) or pterygoid articulation does not reach tip (1) or pterygoid articulation with no extent up orbital process, restricted to quadrate corpus (2) (Turner et al. 2012). ORDERED.' /  State_0 State_1 State_2,
		405 'Quadrate/pterygoid contact as a facet, variably with slight anteromedial projection cradling base (0) or condylar, with a well-projected tubercle on the quadrate (1) (Turner et al. 2012).' /  State_0 State_1,
		406 'Quadrate, well-developed tubercle on anterior surface of dorsal process absent (0) or present (1) (Turner et al. 2012).' /  State_0 State_1,
		407 'Quadrate, quadratojugal articulation overlapping (0) or peg and socket articulation (1) (Turner et al. 2012).' /  State_0 State_1,
		408 'Quadrate, dorsal process, articulation with squamosal only (0) or with squamosal and prootic (1) (Turner et al. 2012).' /  State_0 State_1,
		409 'Quadrate, dorsal process, development of intercotylar incisure between prootic and squamosal cotylae absent, articular surfaces not differentiated (0) or two distinct articular facets, incisure not developed (1) or incisure present, "double headed" (2) (Turner et al. 2012).' /  State_0 State_1 State_2,
		410 'Quadrate, mandibular articulation bicondylar articulation with mandible (0) or tricondylar articulation, additional posterior condyle or broad surface (1) (Turner et al. 2012).' /  State_0 State_1,
		411 'Quadrate, pneumaticity absent (0) or present (1) (Turner et al. 2012).' /  State_0 State_1,
		412 'Quadrate, cluster of pneumatic foramina on posterior surface of the tip of dorsal process absent (0) or present (1) (Turner et al. 2012).' /  State_0 State_1,
		413 'Quadrate, pneumatization, large, single pneumatic foramen absent (0) or posteromedial surface of corpus (1) (Turner et al. 2012).' /  State_0 State_1,
		414 'Articular pneumaticity absent (0) or present (1) (Turner et al. 2012).' /  State_0 State_1,
		415 'Splenial, anterior extent splenial stops well posterior to mandibular symphysis (0) or extending to mandibular symphysis, though noncontacting (1) or extending to proximal tip of mandible, contacting on midline (2) (Turner et al. 2012).' /  State_0 State_1 State_2,
		416 'Mandibular symphysis, anteroposteriorly extensive, flat to convex, dorsalfacing surface developed absent, concave (0) or flat surface developed (1) (Turner et al. 2012).' /  State_0 State_1,
		417 'Mandibular symphysis, symphyseal foramina absent (0) or present (1) (Turner et al. 2012).' /  State_0 State_1,
		418 'Mandibular symphysis, symphyseal foramen/foramina single (0) or paired (1) (Turner et al. 2012).' /  State_0 State_1,
		419 'Mandibular symphysis, symphyseal foramen/foramina opening on posterior edge of symphysis (0) or opening on dorsal surface of symphysis (1) (Turner et al. 2012).' /  State_0 State_1,
		420 'Jugal/postorbital contact present (0) or absent (1) (Turner et al. 2012).' /  State_0 State_1,
		421 'Frontal/parietal suture open (0) or fused (1) (Turner et al. 2012).' /  State_0 State_1,
		422 'Thoracic vertebrae, count 12 or more (0) or 11 (1) or 10 or fewer (2) (Turner et al. 2012). ORDERED.' /  State_0 State_1 State_2,
		423 'Thoracic vertebrae at least part of series with subround, central articular surfaces (e.g., amphicoelous/opisthocoelous) that lack the dorsoventral compression seen in heterocoelous vertebrae (0) or series completely heterocoelous (1) (Turner et al. 2012).' /  State_0 State_1,
		424 'Thoracic vertebrae, parapophyses rostral to transverse processes (0) or directly ventral to transverse processes (close to midpoint of vertebrae) (1) (Turner et al. 2012).' /  State_0 State_1,
		425 'Thoracic vertebrae, centra, length, and midpoint width approximately equal in length and midpoint width (0) or length markedly greater than midpoint width (1) (Turner et al. 2012).' /  State_0 State_1,
		426 'Thoracic vertebrae with ossified connective tissue bridging transverse processes absent (0) or present (1) (Turner et al. 2012).' /  State_0 State_1,
		427 'Notarium absent (0) or present (1) (Turner et al. 2012).' /  State_0 State_1,
		428 'Sacral vertebrae, series of short vertebrae, with dorsally directed parapophyses just anterior to the acetabulum absent (0) or present, 3 such vertebrae (1) or present, 4 such vertebrae (2) (Turner et al. 2012). ORDERED.' /  State_0 State_1 State_2,
		429 'Anterior Free caudals prior to transition point; length of transverse processes subequal to width of centrum (0) or significantly shorter than centrum width (1) (Turner et al. 2012).' /  State_0 State_1,
		430 'Distal caudals unfused (0) or fused (1) (Turner et al. 2012).' /  State_0 State_1,
		431 'Fused distal caudals, morphology fused element length equal or greater than 4 free caudal vertebrae (0) or length less than 4 caudal vertebrae (1) or less than 2 caudal vertebrae in length (2) (Turner et al. 2012). ORDERED.' /  State_0 State_1 State_2,
		432 'Gastralia present (0) or absent (1) (Turner et al. 2012).' /  State_0 State_1,
		433 'Carina or midline ridge absent (0) or slightly raised (1) or distinctly projected (2) (Turner et al. 2012).' /  State_0 State_1 State_2,
		434 'Carina or midline ridge restricted to posterior half of sternum (0) or approaches anterior limit of sternum (1) or restricted to the anterior half of the sternum (2) (Turner et al. 2012).' /  State_0 State_1 State_2,
		435 'Sternum, dorsal surface, pneumatic foramen (or foramina) absent (0) or present (1) (Turner et al. 2012).' /  State_0 State_1,
		436 'Sternum, pneumatic foramina in the depressions (loculi costalis; Baumel and Witmer, 1993) between rib articulations (processi articularis sternocostalis; Baumel and Witmer, 1993) absent (0) or present (1) (Turner et al. 2012).' /  State_0 State_1,
		437 'Sternum, coracoidal sulci spacing on anterior edge widely separated mediolaterally (0) or adjacent (1) or crossed on midline (2) (Turner et al. 2012).' /  State_0 State_1 State_2,
		438 'Sternum, number of processes for articulation with the sternal ribs 3 (0) or 4 (1) or 5 (2) or 6 (3) or 7 or more (4) (Turner et al. 2012). ORDERED.' /  State_0 State_1 State_2,
		439 'Sternum raised paired intermuscular ridges (linea intermuscularis; Baumel and Witmer 1993) parallel to sternal midline absent (0) or present (1) (Turner et al. 2012).' /  State_0 State_1,
		440 'Sternum, posterior margin, distinct posteriorly projected medial and/or lateral processes absent (directly laterally projected zyphoid processes developed but not considered homologes as these are copresent with the posterior processes in the new clade) (0) or with distinct posterior processes (1) or midpoint of posterior sternal margin connected to medial posterior processes to enclose paired fenestra (2) (Turner et al. 2012). ORDERED.' /  State_0 State_1 State_2,
		441 'Furcula, laterally excavated absent (0) or present (1) (Turner et al. 2012).' /  State_0 State_1,
		442 'Furcula, dorsal (omal) tip flat or blunt tip (0) or with a pronounced posteriorly pointed tip (1) (Turner et al. 2012).' /  State_0 State_1,
		443 'Furcula, ventral margin of apophysis curved, angled (0) or with a truncate or squared base (1) (Turner et al. 2012).' /  State_0 State_1,
		444 'Scapula and coracoid articulation pit-shaped scapular cotyla developed on the coracoid, and coracoidal tubercle developed on the scapula ("ball and socket'' articulation) (0) or scapular articular surface of coracoid convex (1) or flat (2) (Turner et al. 2012).' /  State_0 State_1 State_2,
		445 'Coracoid, procoracoid process absent (0) or present (1) (Turner et al. 2012).' /  State_0 State_1,
		446 'Coracoid, lateral margin straight to slightly concave (0) or convex (1) (Turner et al. 2012).' /  State_0 State_1,
		447 'Coracoid, dorsal surface (= posterior surface of basal maniraptoran theropods) strongly concave (0) or flat to convex (1) (Turner et al. 2012).' /  State_0 State_1,
		448 'Coracoid, pneumatized absent (0) or present (1) (Turner et al. 2012).' /  State_0 State_1,
		449 'Coracoid, pneumatic foramen proximal (0) or distal (1) (Turner et al. 2012).' /  State_0 State_1,
		450 'Coracoid, lateral process absent (0) or present (1) (Turner et al. 2012).' /  State_0 State_1,
		451 'Coracoid, ventral surface, lateral intermuscular line or ridge absent (0) or present (1) (Turner et al. 2012).' /  State_0 State_1,
		452 'Coracoid, glenoid facet dorsal to, or at approximately same level as, acrocoracoid process/"biceps tubercle" (0) or ventral to acrocoracoid process (1) (Turner et al. 2012).' /  State_0 State_1,
		453 'Coracoid, n. supracoracoideus passes through coracoid present (0) or absent (1) (Turner et al. 2012).' /  State_0 State_1,
		454 'Coracoid, medial surface, area of the foramen n. supracoracoideus (when developed) strongly depressed (0) or flat to convex (1) (Turner et al. 2012).' /  State_0 State_1,
		455 'Scapula straight (0) or dorsoventrally curved (1) (Turner et al. 2012).' /  State_0 State_1,
		456 'Humerus, proximal end, head in anterior or posterior view straplike, articular surface flat, no proximal midline convexity (0) or head domed proximally (1) (Turner et al. 2012).' /  State_0 State_1,
		457 'Humerus, proximal end, proximal projection dorsal edge projected farthest (0) or midline projected farthest (1) (Turner et al. 2012).' /  State_0 State_1,
		458 'Humerus, ventral tubercle and capital incisure absent (0) or present (1) (Turner et al. 2012).' /  State_0 State_1,
		459 'Humerus, capital incisures an open groove (0) or closed by tubercle associated with a muscle insertion just distal to humeral head (1) (Turner et al. 2012).' /  State_0 State_1,
		460 'Humerus, anterior surface, well-developed fossa on midline making proximal articular surface appear V-shaped in proximal view absent (0) or present (1) (Turner et al. 2012).' /  State_0 State_1,
		461 'Humerus, "transverse groove" absent (0) or present, developed as a discreet, depressed scar on the proximal surface of the bicipital crest or as a slight transverse groove (1) (Turner et al. 2012).' /  State_0 State_1,
		462 'Humerus, deltopectoral crest less than shaft width (0) or same width (1) or dorsoventral width greater than shaft width (2) (Turner et al. 2012). ORDERED.' /  State_0 State_1 State_2,
		463 'Humerus, deltopectoral crest, proximoposterior surface flat to convex (0) or concave (1) (Turner et al. 2012).' /  State_0 State_1,
		464 'Humerus, deltopectoral crest not perforate (0) or with a large fenestra (1) (Turner et al. 2012).' /  State_0 State_1,
		465 'Humerus, bicipital crest, pit-shaped scar/fossa for muscular attachment on anterodistal, distal or posterodistal surface of crest absent (0) or present (1) (Turner et al. 2012).' /  State_0 State_1,
		466 'Humerus, bicipital crest, pit-shaped fossa for muscular attachment anterodistal on bicipital crest (0) or directly ventrodistal at tip of bicipital crest (1) or posterodistal, variably developed as a fossa (2) (Turner et al. 2012).' /  State_0 State_1 State_2,
		467 'Humerus, bicipital crest little or no anterior projection (0) or developed as an anterior projection relative to shaft surface in ventral view (1) or hypertrophied, rounded tumescence (2) (Turner et al. 2012). ORDERED.' /  State_0 State_1 State_2,
		468 'Humerus, proximal end, one or more pneumatic foramina absent (0) or present (1) (Turner et al. 2012).' /  State_0 State_1,
		469 'Humerus, long axis of dorsal condyle at low angle to humeral axis, proximodistally orientated (0) or at high angle to humeral axis, almost transversely orientated (1) (Turner et al. 2012).' /  State_0 State_1,
		470 'Humerus, distal condyles subround, bulbous (0) or weakly defined, "straplike'' (1) (Turner et al. 2012).' /  State_0 State_1,
		471 'Humerus, distal margin approximately perpendicular to long axis of humeral shaft (0) or ventrodistal margin projected significantly distal to dorsodistal margin, distal margin angling strongly ventrally (sometimes described as a well-projected flexor process) (1) (Turner et al. 2012).' /  State_0 State_1,
		472 'Humerus, distal end, compressed anteroposteriorly and flared dorsoventrally absent (0) or present (1) (Turner et al. 2012).' /  State_0 State_1,
		473 'Humerus, brachial fossa absent (0) or present, developed as a flat scar or as a scarimpressed fossa (1) (Turner et al. 2012).' /  State_0 State_1,
		474 'Humerus, ventral condyle length of long axis of condyle less than the same measure of the dorsal condyle (0) or same or greater than same measure of the dorsal condyle (1) (Turner et al. 2012).' /  State_0 State_1,
		475 'Humerus, demarcation of muscle origins (e.g., m. extensor metacarpi radialis in Aves) on the dorsal edge of the distal humerus no indication of origin as a scar, a pit, or a tubercle (0) or indication as a pit-shaped scar or as a variably projected scar-bearing tubercle or facet (1) (Turner et al. 2012).' /  State_0 State_1,
		476 'Humerus, distal end, posterior surface, groove for passage of m. scapulotriceps absent (0) or present (1) (Turner et al. 2012).' /  State_0 State_1,
		477 'Humerus, m. humero tricipitalis groove absent (0) or present as a ventral depression contiguous with the olecranon fossa (1) (Turner et al. 2012).' /  State_0 State_1,
		478 'Ulna, cotylae dorsoventrally adjacent (0) or widely separated by a deep groove (1) (Turner et al. 2012).' /  State_0 State_1,
		479 'Ulna, dorsal cotyla convex absent (0) or present (1) (Turner et al. 2012).' /  State_0 State_1,
		480 'Ulna, distal end, dorsal condyle, dorsal trochlear surface, extent along posterior margin less than transverse measure of dorsal trochlear surface (0) or approximately equal in extent (1) (Turner et al. 2012).' /  State_0 State_1,
		481 'Ulna, bicipital scar absent (0) or developed as a slightly raised scar (1) or developed as a conspicuous tubercle (2) (Turner et al. 2012). ORDERED.' /  State_0 State_1 State_2,
		482 'Ulna, brachial scar absent (0) or present (1) (Turner et al. 2012).' /  State_0 State_1,
		483 'Radius, ventroposterior surface smooth (0) or with muscle impression along most of surface (1) or deep longitudinal groove (2) (Turner et al. 2012).' /  State_0 State_1 State_2,
		484 'Ulnare absent (0) or present (1) (Turner et al. 2012).' /  State_0 State_1,
		485 'Ulnare "heart shaped'' little differentiation into short dorsal and ventral rami (0) or V-shaped, well-developed dorsal and ventral rami (1) (Turner et al. 2012).' /  State_0 State_1,
		486 'Ulnare, ventral ramus (crus longus, Baumel and Witmer, 1993) shorter than dorsal ramus (crus brevis) (0) or same length as dorsal ramus (1) or longer than dorsal ramus (2) (Turner et al. 2012).' /  State_0 State_1 State_2,
		487 'Semilunate carpal and metacarpals no fusion (0) or incomplete proximal fusion (1) or complete proximal fusion (2) or complete proximal and distal fusion (3) (Turner et al. 2012). ORDERED.' /  State_0 State_1 State_2 State_3,
		488 'Metacarpal III, anteroposterior diameter as a percent of same dimension of metacarpal II approximately equal or greater than 50% (0) or less than 50% (1) (Turner et al. 2012).' /  State_0 State_1,
		489 'Metacarpal I, anteroproximally projected muscular process absent no distinct process visible (0) or small knob at anteroproximal tip of metacarpal (1) or tip of process just surpasses the distal articular facet for phalanx 1 in anterior extent (2) or tip of extensor process conspicuously surpasses articular facet by approximately half the width of facet, producing a pronounced knob (3) or tip of extensor process conspicuously surpasses articular facet by approximately the width of facet, producing a pronounced knob (4) (Turner et al. 2012). ORDERED.' /  State_0 State_1 State_2 State_3 State_4,
		490 'Metacarpal I, anterior surface roughly hourglass shaped proximally, at least moderately expanded anteroposteriorly, and constricted just before flare of articulation for phalanx 1 (0) or anterior surface broadly convex (1) (Turner et al. 2012).' /  State_0 State_1,
		491 'Pisiform process absent (0) or present (1) (Turner et al. 2012).' /  State_0 State_1,
		492 'Carpometacarpus, ventral surface, supratrochlear fossa deeply excavating proximal surface of pisiform process absent (0) or present (1) (Turner et al. 2012).' /  State_0 State_1,
		493 'Intermetacarpal space (between metacarpals II and III) reaches proximally as far as the distal end of metacarpal I (0) or terminates distal to end of metacarpal I (1) (Turner et al. 2012).' /  State_0 State_1,
		494 'Intermetacarpal process or tubercle absent (0) or present as scar (1) or present as tubercle or flange (2) (Turner et al. 2012). ORDERED.' /  State_0 State_1 State_2,
		495 'Manual digit II, phalanx 1 subcylindrical to subtriangular (0) or strongly dorsoventrally compressed, flat caudal surface (1) (Turner et al. 2012).' /  State_0 State_1,
		496 'Manual digit II, phalanx 2, internal index process on posterodistal edge absent (0) or present (1) (Turner et al. 2012).' /  State_0 State_1,
		497 'Ilium, ischium, pubis, proximal contact in adult unfused (0) or partial fusion (pubis not ankylosed) (1) or completely fused (2) (Turner et al. 2012). ORDERED.' /  State_0 State_1 State_2,
		498 'Ilium/ischium, distal coossification to completely enclose the ilioischiadic fenestra absent (0) or present (1) (Turner et al. 2012).' /  State_0 State_1,
		499 'Ischium, dorsal process does not contact ilium (0) or contacts ilium (1) (Turner et al. 2012).' /  State_0 State_1,
		500 'Laterally projected process on ischiadic peduncle (antitrochanter) directly posterior to acetabulum (0) or posterodorsal to acetabulum (1) (Turner et al. 2012).' /  State_0 State_1,
		501 'Ilium, preacetabular pectineal process (Baumel and Witmer, 1993) absent (0) or present as a small flange (1) or present as a well-projected flange (2) (Turner et al. 2012). ORDERED.' /  State_0 State_1 State_2,
		502 'Preacetabular ilium approach on midline, open, or cartilaginous connection (0) or coossified, dorsal closure of "iliosynsacral canals'' (1) (Turner et al. 2012).' /  State_0 State_1,
		503 'Preacetabular ilium extends anterior to first sacral vertebrae no free ribs overlapped (0) or one or more ribs overlapped (1) (Turner et al. 2012).' /  State_0 State_1,
		504 'Postacetabular ilium dorsoventrally orientated (0) or mediolaterally orientated (1) (Turner et al. 2012).' /  State_0 State_1,
		505 'Postacetabular ilium, ventral surface, renal fossa developed absent (0) or present (1) (Turner et al. 2012).' /  State_0 State_1,
		506 'Pubis suboval in cross section (0) or compressed mediolaterally (1) (Turner et al. 2012).' /  State_0 State_1,
		507 'Pubes, distal contact contacting, variably coossified into symphysis (0) or noncontacting (1) (Turner et al. 2012).' /  State_0 State_1,
		508 'Femur, patellar groove absent (0) or present (1) (Turner et al. 2012).' /  State_0 State_1,
		509 'Femur, ectocondylar tubercle and lateral condyle separated by deep notch (0) or form single trochlear surface (1) (Turner et al. 2012).' /  State_0 State_1,
		510 'Femur, posterior projection of the lateral border of the distal end, continuous with lateral condyle absent (0) or present (1) (Turner et al. 2012).' /  State_0 State_1,
		511 'Laterally projected fibular trochlea absent (0) or present, developed as small notch (1) or a shelflike projection (2) (Turner et al. 2012). ORDERED.' /  State_0 State_1 State_2,
		512 'Tibia/tarsal formed condyles medial condyle projecting further anteriorly than lateral (0) or equal in anterior projection (1) (Turner et al. 2012).' /  State_0 State_1,
		513 'Tibia/tarsal formed condyles, extensor canal absent (0) or an emarginated groove (1) or groove bridged by an ossified supratendoneal bridge (2) (Turner et al. 2012). ORDERED.' /  State_0 State_1 State_2,
		514 'Tibia/tarsal formed condyles, tuberositas retinaculi extensoris (Baumel and Witmer, 1993) indicated by short medial ridge or tubercle proximal to the condyles close to the midline and a more proximal second ridge on the medial edge absent (0) or present (1) (Turner et al. 2012).' /  State_0 State_1,
		515 'Tibia/tarsal formed condyles, mediolateral widths medial condyle wider (0) or approximately equal (1) or lateral condyle wider (2) (Turner et al. 2012). ORDERED.' /  State_0 State_1 State_2,
		516 'Tibia/tarsal formed condyles gradual sloping medial constriction of condyles (0) or no medial tapering of either condyle (1) (Turner et al. 2012).' /  State_0 State_1,
		517 'Tibia/tarsal formed condyles, intercondylar groove mediolaterally broad, approximately 1/3 width of anterior surface (0) or less than 1/3 width of total anterior surface (1) (Turner et al. 2012).' /  State_0 State_1,
		518 'Tibia, extension of articular surface for distal tarsals/tarsometatarsus no posterior extension of trochlear surface, or restricted to distalmost edge of posterior surface (0) or well-developed posterior extension, sulcus cartilaginis tibialis of Aves (Baumel and Witmer, 1993), distinct surface extending up the posterior surface of the tibiotarsus (1) or with well-developed, posteriorly projecting medial and lateral crests (2) (Turner et al. 2012). ORDERED.' /  State_0 State_1 State_2,
		519 'Tibia, distalmost mediolateral width wider than midpoint of shaft, giving distal profile a weakly developed triangular form approximately equal to shaft width, no distal expansion of whole shaft, although condyles may be variably splayed mediolaterally (1) (Turner et al. 2012).' /  State_0 State_1,
		520 'Metatarsal III proximally in plane with II and IV (0) or proximally displaced plantarly, relative to metatarsals II and IV (1) (Turner et al. 2012).' /  State_0 State_1,
		521 'Tarsometatarsus, intercotylar eminence absent (0) or well developed, globose (1) (Turner et al. 2012).' /  State_0 State_1,
		522 'Tarsometatarsus, projected surface or grooves on proximoposterior surface (associated with the passage of tendons of the pes flexors in Aves; hypotarsus) absent (0) or developed as posterior projection with flat posterior surface (1) or projection, with distinct crests and grooves (2) or at least one groove enclosed by bone posteriorly (3) (Turner et al. 2012). ORDERED.' /  State_0 State_1 State_2 State_3,
		523 'Tarsometatarsus, proximal vascular foramen (foramina) absent (0) or one, between metatarsals III and IV (1) or two (2) (Turner et al. 2012). ORDERED.' /  State_0 State_1 State_2,
		524 'Metatarsal I straight (0) or curved or distally deflected but not twisted, ventral surface convex "J shaped'' (1) or deflected and twisted such that the ventromedial surface is concave proximal to trochlear surface for phalanx I (2) (Turner et al. 2012). ORDERED.' /  State_0 State_1 State_2,
		525 'Metatarsal II, distal plantar surface, fossa for metatarsal I [fossa metatarsi I; Baumel and Witmer, 1993] absent (0) or shallow notch (1) or conspicuous ovoid fossa (2) (Turner et al. 2012). ORDERED.' /  State_0 State_1 State_2,
		526 'Metatarsals, comparative trochlear width II approximately the same size as III and/or IV (0) or II wider than III and/or IV (1) or II narrower than III and/or IV (2) or IV narrowest (3) (Turner et al. 2012).' /  State_0 State_1 State_2 State_3,
		527 'Distal vascular foramen simple, with one exit (0) or forked, two exits (plantar and distal) between metatarsals III and IV (1) (Turner et al. 2012).' /  State_0 State_1,
		528 'Metatarsal III, trochlea in plantar view, proximal extent of lateral and medial edges of trochlea absent, trochlear edges approximately equal in proximal extent (0) or present, lateral edge extends further (1) (Turner et al. 2012).' /  State_0 State_1,
		529 'Metatarsal II, distal extent of metatarsal II relative to metatarsal IV approximately equal in distal extent (0) or metatarsal II shorter than metatarsal IV, but reaching distally further than base of metatarsal IV trochlea (1) or metatarsal II shorter than metatarsal IV, reaching distally only as far as base of metatarsal IV trochlea (2) (Turner et al. 2012). ORDERED.' /  State_0 State_1 State_2,
		530 'Middle to posterior caudal vertebrae 2x or less the length of dorsal vertebrae (0) or 3x-4x length of dorsal vertebrae (1) (Turner et al. 2012).' /  State_0 State_1,
		531 'Metacarpal III straight (0) or bowed (1) (Turner et al. 2012).' /  State_0 State_1,
		532 'Metatarsal I distal end of trochlea proximally placed relative to other metatarsals (0) or inline distally with others (1) (Turner et al. 2012).' /  State_0 State_1,
		533 'Metatarsal I present (0) or absent (1) (Turner et al. 2012).' /  State_0 State_1,
		534 'Development of the preotic pendent absent (0) or present but small (1) or present and robust (2) (Turner et al. 2012). ORDERED.' /  State_0 State_1 State_2,
		535 'Shape of the metotic strut short and robust (0) or long and narrow (1) (Turner et al. 2012).' /  State_0 State_1,
		536 'Prootic recess absent (0) present and shallow (1) or present and deep (2) (Turner et al. 2012). ORDERED.' /  State_0 State_1 State_2,
		537 'Anterior tympanic recess (ATR) absent (i.e., not deeply impressed into the lateral wall of basisphenoid) (0) or present and impressed into the lateral wall of the basisphenoid (1) (Turner et al. 2012).' /  State_0 State_1,
		538 'Location of ATR and the anterior tympanic crista below cranial nerve VII exit just proximal to the otic recess (0) or anteriorly with little or no development posterior to the basipterygoid processes (1) (Turner et al. 2012).' /  State_0 State_1,
		539 'ATR confluent with the subotic recess absent (0) or present, forming the lateral depression (1) (Turner et al. 2012).' /  State_0 State_1,
		540 'V-shaped opening between basal tubera remnants absent (0) or present (1) (Turner et al. 2012).' /  State_0 State_1,
		541 'Small tubera (not basal tubera) medial to basal tubera (or basal tubera remnants) and ventral to occipital condyle absent (0) or present (1) (Turner et al. 2012).' /  State_0 State_1,
		542 'Pedal phalanx II-2, distal articular surface relative to proximal articular surface approximately equal in size, distal surface slightly smaller than proximal (0) or distal surface less than half the size of proximal surface (1) (Turner et al. 2012).' /  State_0 State_1,
		543 'Ulna, size of proximal cotylae unequal, lateral (dorsal in birds) smaller (0) or equal (1) (Turner et al. 2012).' /  State_0 State_1,
		544 'Middle ear resides within the lateral depression absent (0) or present (1) (Turner et al. 2012).' /  State_0 State_1,
		545 'Quadratojugal size large (0) or greatly reduced (1) (Turner et al. 2012).' /  State_0 State_1,
		546 'Notch for postorbital contact on postorbital process of frontal absent, process smooth or facet small (0) or large notch present (1) (Turner et al. 2012).' /  State_0 State_1,
		547 'Position of frontoparietal suture relative to postorbital processes of frontal well posterior to the postorbital processes (0) or at the level of the postorbital processes (1) or anterior to postorbital processes (2) (Turner et al. 2012).' /  State_0 State_1 State_2,
		548 'Orientation of articular surfaces between cervical vertebrae surfaces vertical to subvertical (0) or strongly slanted anteroventrally (1) (Turner et al. 2012).' /  State_0 State_1,
		549 'Accessory depression in supratemporal fossa absent (0) or present (1) (Turner et al. 2012).' /  State_0 State_1,
		550 'Relative ventral extension of pubic versus ischiadic peduncles equal (0) or pubic peduncle extends farther ventrally (1) (Turner et al. 2012).' /  State_0 State_1,
		551 'Ala parasphenoidalis absent (0) or present, well developed and crest shaped, forming anterior edge of enlarged pneumatic recess with the ala continuous with the anterior tympanic crista (1) (Turner et al. 2012).' /  State_0 State_1,
		552 'Cross section of the furcula nearly circular (0) or anteroposteriorly compressed near the symphysis (1) (Turner et al. 2012).' /  State_0 State_1,
		553 'General shape of the furcula V-shaped (0) or U-shaped (1) (Turner et al. 2012).' /  State_0 State_1,
		554 'Epicledial processes unexpanded (0) or expanded (1) (Turner et al. 2012).' /  State_0 State_1,
		555 'Lateral expansion of the rami between the hypocledium and the epicledial process absent (0) or present (1) (Turner et al. 2012).' /  State_0 State_1,
		556 'Hypocledium rounded (0) or keeled (1) (Turner et al. 2012).' /  State_0 State_1,
		557 'Furcula asymmetrical (0) or nearly symmetrical (1) (Turner et al. 2012).' /  State_0 State_1,
		558 'Furcula rami thin (0) or thick (1) (Turner et al. 2012).' /  State_0 State_1,
		559 'Accessory longitudinal ridge on anterolateral side of the distal end of metatarsal IV absent (0) or present (1) (Turner et al. 2012).' /  State_0 State_1,
		560 'Extensive large pennaceous feathers on metatarsus and pes absent (0) or present (1) (modiefied after Godefroit et al. 2013; Zheng et al. 2013).' /  State_0 State_1,
		561 'Longitudinal furrows on medial and lateral side of manual non-ungual phalanges: absent (0), present (1)',
		562 'Attachment for m. deltopectoralis on deltopectoral crest of humerus: not specifically marked, distal edge of deltopectoral crest might be slightly expanded (0); marked as an elongate oval, anteromedially inclined facet on the anterodistal surface of the deltopectoral crest (1)',
		563 'Proximal articular surface of ulna: anteroposteriorly concave and flat or slightly convex transversely (0); developed as an oval concavity with slightly raised rims (1)',
		564 'Tuberculum bicipitale radii on the proximal radius: absent or indistinct (0); pronounced as a marked tubercle or crest (1)',
		565 'Manual phalanx II-1: not significantly broadened when compared to other manual phalanges (0); strongly broadened, more than 1.5 times the width of phalanx II-2 and phalanges of digit III (1)' ; 
	MATRIX
	Allosaurus          ?1100?0000000?0001{0 1}00100010000001111100201?20000000100010000000000000100000000001010100100000001001000000000000010000000012???000000000010000?00010100000010000010100000000000000011000001000000000000000000100000000000000000000000000000000000000001000000000001000000000000100000001000000000001000000000000010000001000100000000000000020000000000000?0000000?00?00100000?000000001000001010000002000000000?000??00000000000???00000?000{0 1}0?0????????00020?00?0000100?0?000000?000000000000?0???10?01000??00000?000?000000000000000000000?0?0000002000?0000?0001000000{0 1}0?000?00000
	Sinraptor           ?1100??00?000?000100000001010000001110020102?000000000010000?0000000?10?0000000010101001000000010010000000000000??????????1??0?0?0??00??0??????000010000?0100?00100000000100000000010000010000000000000?100?00?00?00000??00000000000000000000000000001000000100??100????0??0?01??00?0???????00???020000000010?0010000??0?0010000?00??000??021?000000000000??00000?00?00100000?0000011010???01??0000000000000000?000??0000000?0000??000001000???00200??00???2??????????0????????????????????????????????1?????0?000??000000000000000000000000?0?00?0002000???00?00010000?????????0????
	Albertosaurus       ?1000?00?0000?002?0?00110??1?00?0001101?0?021?0?000?00000000?0?????0?1???0000000101011?????0????001?10??0????000??0????????????000000010000???01?00103100010000010?1011000000?0?00?0000??010000020000000100000000000?0??0????????0?1???11??0??????0????00000?????1?100??00??????0???????????????????1????????000??0?0????00?000????????0???2?????????????????0????????00100000?0000110?111111100000000???0000000000??00000101?000??00000?00??0?0?????????0?20010?0000101?0?000000?00000000000010??0?????000??00?00?0000000010000000000000000?0??00??02000??000?000100000110?000??????
	Ajancingenia        ?01?0???????????????1111110?010?1?1?122??0?1???00?0011?????122111001100?0111?1????????????0??1??1???1???1???01????2100???0{0 1}11121011?000000??1000010100201??11?022000011010?110110100000?00110000000000?1?000?11?2000?0?000?0??101011110?01?1110?012?10?????????01110010110100111000000100000011000101011101?00?????00100010100000000000101?0010110110011000?1101?0?0?1??1?00000??????????000?01?100000??1?????0?0?0??0000?000??10??00?0????0{0 1}0??02??????010?0??0???00?00?????100???0?0?????????????????00?????0?00?000?0?00?0?0?000?0?00??00?????0000????????01000?1?0?1101001???0??0
	Anserimimus         ???????????????????????????????????????????????????????????????????????????????????????????????????0?????????????????0??????????1???0?2????00?10100100000011000110?????000?00???????????????00002?3?00????11?10??1?1???????????????????????????????????????????????1???00?0?1?1001110001000022001???1?????1?0?????????1000010002???00???11??1?0????????????????????1????0??0000?????????????????????????????????????????????????????????????????????????????0???????0?????????????????????????????????010000?000???????????????????????0000??2??0?0?1???????????????????????????0???0
	Archaeornithomimus  ???????????????????????????????????????????????????????????????????????????????????????00??0?1?0001000001?100000000?0??????????010200?20100?01{0 1}0100??000011?00011001000000?0?0000?1000??0??0000010300000?111100?1111?0?000?????????????????????????????????1110??1??1?1000??111?0002000???001200??101010?11?0?????0????0000?000100?00???11??10001????00?000?????0?01????1?0?000???????????????????????????????????????????????????????00100?{0 1}0?????????????20?00?0000??1?0?000000?000000000000?0000???0?0000?00?00?????00000000000000000000??0?0?0????????????0????0????????????0????
	Alxasaurus          ?????????????????????????????????????????????????????????????210?10???????????0100001??????????0?01000000?1?00???0210?1??????????????00000?1000000020021?00?0100210?021?2?????01????00???????00000210000??00?1??00?0???1??1111????????????????????10???0011111?????0?100101?010?000?1?????1?001??1?01???0???????10000??0?1??000?010001?0????000???????0?000??????????1??1??00?0?????????????????0???????????????????????????????0?????0??0??{0 1}0??????????????0???????0?0??????0?0???0??????????????????0000???00?????0????????????????????????????00?0????0???0???????0??????????00??0
	Alvarezsaurus       ?????????????????????????????????????????????????????????????????????????????????????????1???100????????0?2?10?2?12?0??????????0?0?00????????0??1??000111?0??2????????????????1?00???0?01?10000000???0???????1???0?????????0??????????????????????????????111110??1???????????????????????0?1?????????????1?????100?0???????0??1000???0?????11??1????00???????????00?0?????0??0????????????0??????????????????????????????????????????0?1???00?????????????2????????0?0?????????????????????????????????????????0??0?0?00??????0000000????????????????????????????????????????0??????
	Albinykus           ???????????????????????????????????????????????????????????????????????????????????????????????????????????????????????????????????????????????????????1?????????????????????????????1101??11100300000?????????????????????????????????????????????????????????????????????????????????????????????????????1??????0?????????00?????????????????????????????????????????????0?????????????????????????????????????????????????????????????????????????????????????????????????????????????????????????????????????0??????0??????01000010?000000??0??00????????0????????????????1??????
	Avimimus            ?01?0??10011?00??0??1?1????????1????????00?11??00100110??????2?1??00?0??0111???????????011010110101?0?00??100????????????????????1?000100???10?????00?211?01??002000?1?010100001100?0????011110030???00??0?001?02?0000000??0?????0?1?????1????1011???0????001????????1110?1??????0????????????????101011101?0???10000????1010002?0000?0?????????10??01?0000?????1??1?0??1100000????0????00?00011??????????????????0??0???00?00???????200100????????????????????????????0?0?000000?00000000??????????????????????20?000?00000?01000000000000??0?01????0???????????????????????????00??
	Austroraptor        ?01??????????????????0???1100?0????011?0001??????????????????0?0001?0?0??????021??101????10111001111?11???????????????????????????????0?????????0?????????????????????????????11?1??0???001000??{1 2}1???10????0????0???????0?0?000??1??010????1?01???0?0???0001111??????0?1??????????????????????????????01????????1??1??????????????????1????????????????????????????????????????00?01?0???????01?0?0?????????????????????????????????0?00?0?????????????????????????????0?0?00100???0??000?000????????????????????????????????????????????????????????????????0?????????????????????0?
	Adasaurus           ?0110????0????2???????????????0????002??11?2?0?101??001??0?????0???0?1???0?0?0????????01100012?0111??0?111{0 1}100??011?1?1??????1?011111??????????????002211101110?200???1121100?111000000?00?110100100100?00??01100000?0???0?000???????????0?0????1????0????01111??1100????????????????????????????02?10111011000111210????1210?01?00??01??????1???0?????000??????0??0?1??1?00000????11???0000????????0?????????00??0???000?0????????00?001000{0 1}0?????????????200?0???0????????????????????????????????????????????00?000000000000000000000000?02??10?00???110000?00001?1????????0??????
	Atrociraptor        ???????????????????00?0??11100???????????????????????????????00?000???1????01000111001??????????????????????????????????????????????????????????????????????????????????????????????????????????????????????????0?????????0?00??00?10?3????00??????00?010??????????????????????????????????????????????????????????????????????????????????????????????????1???????????????????00?0??1????????????0???????????????????????????0??????????????????????????????????????????????????????????????????????????????????????????????????????????????????????????????????????????????????????
	Achillobator        ????????????????????????01110????????????????????????????????????????????????000101??????0?01200?111100??????0??011?11?????????0101????????????0??010220?0110100100?011010?00?21110?0????0?000?101????0??????1???0???????0?000??????013????0???????????10?00000??11?0???1???????????0????01?0????01010010?1??????12??????0010000?0??????????0??1?????0??0?01??????????1?1?0000000?0??0?????0??????????????????????????????????????????000??????????????????20000?0?00???????????????????????????????????????????00???0?0000?000???????00000??????????????????0???????0???????????????
	Almas               ?01??????0???11???11000??110000?1??20121?0011??0?0??????00?0?000?00??1??00000021??0100???????????????????????011???????????????????????????????????00??1??????0020?0??101?101???????00???????0??2???01??00??????0?0?????????2?0?011001000??1??1????0??1?10??????????????????????????????????????????1????????????????????1?1000????????0???3?????????????????0????????0010000000000?11?0?00????000000????00?000?000?????000000000??00???????????????????????????????????????????????????????????????????????????00?????00000?00?????????000??????????????????????01??????????????????
	Archaeopteryx       1011000000{0 1}0?1111011010??111000111001110000000101010100?1110100000000001?0000020??0010001?1??10010??010?0?000021012112{0 1}0012??110101111000101100010001121??0001102000211021101?111100000?001000000{0 1}10?000000001100000?0?00010200101100100010100101100?00?001?111110101211301101111001000111010010202100111011011110010000010200121000000000100101?000000?001100100100110100000100001011000??000100?000000?001100?000??000?00??00???000000000000?0?????{1 2 3}??00020000?000000000?001000?00??00??0000100101??00000?0000000000?0?000000?00?0?0100001?0???000001010000010101?0101100?110000010
	Alcmonavis          ??????????????????????????????????????????????????????????????????????????????????????????????????????????????????????????????????????0{0 1}010?10?0100????????????????????????????????????????????????????0??{0 2}0???????????01?????????????????????????????????????????????11?01??11111010001111100102????????????????????0000??????????00???00??0?0??????????????????????????????????????????????01??????????????????????????????????????????????????????????????????????????????2?0??0?00000????01??101??01??0?1?00??????????????????????????????????0???????????0?????????????????{0 1}1111
	Apsaravis           ??????????????????????0??????????????????????????????????????0001??0??0???????????????1??11??10200??0???2?100021??22???0??1?01011031100001111300???000?1???1?2000???021?3220?12?010??1??1?12130100?00000??20??1?20?0???01????????????????????????????????????????010121?301?????10?0??????????????1??0??1?120???1?00????100??002??00????1??????1?????10??01???????0?????1???0?2??????????????02?10???????????????????0?1{0 1}??????0?????2001?{0 1}001??21??1??????00000?0?1001111?0111010{1 2}011110000101021110?{2 3}?2010011?20?1?001011110?101211211111?000?1?101????????01????0?1????????0???011
	Anas                101??102?021002?2101001100?0?0?111?0002??00?1?100010?0???1?1020000100?021101?1????????101?111??21?0?111?3?11???10?2210121?1101101031111101111300???0012000?1?2?011?002103221?12?110001101?121311?0???01000211?1?20100???1??????????0???00??1???????1???????1????10?022??301???1?1???????????????????1??????2??00??0?0????10?00?????????0???0?????????????????1??????1??11110002121?????0???000121021111111122110211211111110110011111210110201112111121200101010?1{0 1}11?11110010001201000010111011111112314010111021?1111101111010211002111{2 3}221010201?10?0100000111?000??0100?10?001111
	Beipiaosaurus       ?0???????????????????????????????????????????????????????????????1????????????0100001????????1?????????????????????1??????????0???0?????????0?0010?100????????????????????????00?0????10?0?000?????0????????????0??????11???1????0?????????????????0????????????0???0????0100?0100010?01?0?100?0?1????110????0?1?????0?00????????1???0?0?0??0?0???????0?000?01010??00?????????????????????????????????????????????????????????????????????????????????????????????????????????????????????????????????????????????????????????????????0?????????????????????????????????????????0????
	Buitreraptor        ?0110??????????????00001011?000?????????000100??01?0?????????00??01???0??????021??100?0011111100111?010??0100011012?121???????10101111010?1?10?01???1?110100110220?0211?21120?11110?00??101100?1110000?0???0?1??00?0???00000000??1??0?000101?0?01?0?????0?01111?1010111120???????????????????????02110111?1?0???1?11?????12?11021??000?0??10?1?110??0?0000110?0???00??0????101000??0???00?00?01?00?0??????????0??????0?000101??0???000000000{0 1}0??????????000100?0?0?0??10?0?00100??0000100000001?100???????????0?000????00???00?????????0?00?00?010???????????01??0010??1100?000??010?
	Byronosaurus        ?????01???101?1100110?01011?00?????20120??????????1?100??????000001??11????00021??01?0?0???????010110????????0??02?????????????????????????????????????????????????????????????1????0?0?????????21??????????????0????10???0?{0 2}0?100?001100??100???10?001110???????????????????????????????????????????????????????1?????????????????????0??10?????0??????????00?0?1????00??0????0000?10????0????00000????????????0??????????????0??????001???????????????????????????????????????????????????????????????????????????????????000??????????????????????000100011?0??????1??????????????
	Balaur              ?????????????????????????????????????????????????????????????????????????????????????????????????1?11?1???10?0??0?????????0??1?011?11101011?1?000000??2?1?011110??00211121101????????0001??2110001000200??00?1???0?0???01???????????????????????????????????0?1??01?1?11?01??11100?00001?0000001??2??0???011001120?11??10122?000?000?10?00??0?011?????0??0?????????0????1?0?0?0??????????????01???????????????????????????????????????00000?????0??????????200???0?0??00?0?00000???00?00?????010?00???21??0?000020?100??000?????00???000000000?01?000????????01??????1????????0?0?100
	Baptornis           ???????????????????????????????????????????????????????????????????????????????????????????????21???????2?????????22?????????????????????????????????????????2??????????????????0??????????212?????????????????????????????????????????????????????????????????????????????????????????????????????????????2??????????????????????????????????????????????????????????????????2???????????????1{1 2}??????????????????11001??00??1???????2101000012????012?0???01?10?0??00?????????0???0?????????01?{0 1}1{0 1}?????????????20?11000011110211110021111?2120?2????????????????????????????????????
	Bambiraptor         ?0110?00100001201000000101110000?110022110?1000101?00011?0?0?000?000?1111000?01010100??1110?120011??100?0?1100?1011102????0001001011110?001?1000?0?10?21100101102000111021100?11110000000010001111?0000000000110000000?000?0000000?0013001?100101?00?0110001101100100111201001110001000010110010102010111?100001202100?0012?0101100000100000011110???0000001001?0100?11?100000?00?01?0?00?000010?0000?0??00000??000??000000001000??00000000??0??0?0?0?0?0002000000000?00?0?0?000??00000001?00010??????00000??00000?000?000000000000000000000?0?0100000011100001000011101100?100??001?
	Coelurus            ?????????????????????????????????????????????????????????????????00????????????0????1?0??0000100001?0000?????0?0002????????????0?0??0?10100????0??????????????????1?????11?0000000?00?00011000?0????0?00??00??0?0??0???00?????????????????????????10??????1{0 1}110??????111100??1?10??0000100???????????010101?0??????????11??1?0?????00??00??????00????00?000????????0????0?0?0????????????????01???????????????????????????????????????00100????????????????2???????????0?0?000000?00000000000010000???0????0??000????????00000000000000?000???????00??????????0????0??????????0?0?00?
	Compsognathus       ?0110???????????????010?011?000?0?0000???0011????000????0????0000000?0?00000001010101000?010?10?0???0?0?0???000?01?000001??????0?000000?10??????10?00?????????00100?100?11?0?????????00?001000000000001100?0????0?0???????00000000100100010100001?00??0?000?110001?1010010????1?0????????0?0?10???00101?1011000010000??0?00?00010?000000??1010?0?0??0000000100000??0??0000000000000010000?0??0100?000??0?0??0?0???0???0000??????0??0000?1000{0 1}0?0?????????0?20??0?0?00??????0?000???0???0??????????????000?????0?00??0?00000?????00??0??00?0000?000000????????0??000000????????0?0?000
	Caudipteryx         00110?????????????0?110?010?00011??012210001?00?0????????????21?1000???0?10021???????00????0?1000???????0???01????210?111000??00?010001?00??100020010020???11?02200?111?10?10?11?01??0???0100000100000000000?1102000????00?0??1000101100010100111?1010??0?0?1110?110001110100?1100000001?0001101?01010111011000010000???010100010000000000100101?0??0001000?110100?010??10?000000000??0?0??0?01000000???????????0?????0000????000??00200?000?0?0???????????20??0?0?00?0??????0?0???0?00????????????1??0000???00000?00000000?0?0?00????000000?0??20??0????????01000??01?110???0?000000
	Chirostenotes       ???????01?01101??0???1?110????????????????????????01?10????0?2111000000201???1???????????????1101?111???1?12???0????????????????101????????????0101?0021?00?010220001110?0?10?01???00?????100000200000??000??1??20?0?00??????????????????????????12???????1?1???????0??????00??????00001?0?1001000?01?1?101?0000100?0001110?0001?000000??0??0????????01????????????0?1??1?00000??????????0?0????10???????001????00???????????0?10?????001??00??????????????20000?0000?????????????????????????????????????????0000?00??000000?0????????00000????00??001010?00??0??????1???????0?0???0
	Citipati            ?01101001001??2210001111110101011?101221000110000100110001112211100110010111?1????????1011001100101111001??201??002000111?0111210110000100?1100001110021100111022000?11010?10?210100000000?0000010000000100001102000000000?0??101011110101011101012010????00101011100101101001110000000000000010001010111011000010000110010100010000000100?0010111110111000111010000?1021000000000011?0?00000012100000001102?10?0000?000001000010??002001000{0 1}0?00?00100001020??????0??00?0?000000?00000000000?00100?0?00?0???00000??0?000000000000000000000002?0000000001000001000{0 1}10?011011010?0??00
	Conchoraptor        ?0110?????????1???00111?11???1011??01221000110?00????1?0?????21110010?0?0111?1?????????01010110010??1?012?110??10????01111??1?21011000010???????011?00210001010020?0?1101001??11010000??0010000000?000???00?01102?0?00000??0???0101111?101011101012????????1????1????1?10???011?0???0?000000111000??1??1??110??????00?0001010000?????0???0?00?0??011011?00??1101?000???21000000000001????0?00?????00000000????????0???0100100??????00?0?00????????????????????????????????????????????????????????????0?????????00?00??00000000000000000000?02?01????0?010?000?0002?00??????0???0???0
	Confuciusornis      10110?????????????11010?01??000?1??0??2?00?110?0{0 1}??01???????00001000?10?0001?1????????0???1??1??0101110?2???0?2????2??1110110100?1311140001111000010112101?0??100?0012103210112?110??11?120211010010?000000001102000???01??0??0011?0??00010100?01?0110????11111?10101211201101111000010120110010002??0111?1101112000101101000011?000000000?00?01?0??00?1001?1101???011011?100?1001001??0?????011{0 1}0010?????????10??0??011200??0{1 2}0111000001000010010001200?00?0000?0?????100?00211??000000000010102101011{0 1}?10?0000101000000000101001000110001100?00?000???1000001010?00??1100?110001111
	Cathayornis         ?0????????????????1?010??????0?1?????????0???????????????????00?0??????????00001??????0????????2????1???2?????2????2???0??11?0201031110?011?1300?0?01111?0?00?100??01?103122????1????1?????21{0 1}1?0?100??0???0????0??1????1?????0??1?????????1??????0?????????????10?012??30????2?1?????????????????????????????11??0?1?????0?000????????0?????????????????????1??????????1?0?0????????????????02{0 1}0?01??????????????????????????????????011??0010?20??1??110?101????01?000010110?0102011110?{0 1}?1?????210120?11?0?101011?0?0000???1?0?0?1{0 1}10??????????110????????0??????01???????????????
	Concornis           ?????????????????????????????????????????????????????????????????????????????????????????????????00?1??????????????????0??11?02?1031110?0?1???00?0????????????1010???11?322??0???1???1????1211??0?1000?0???0????????????1???????????????????????????????????????1???12??3?????????????????????????2?1????????111????1????1?2??0?????????0?????????????????1?????????????1?0?0????????????????0{1 2}???????????????????????????????????????011???010?20??1?01100101?0?001000001?110?0102????10???1{0 1}1?{1 2}????????????????????????00????0?100??100??1?1??0?110??????????????????1100110???11?1
	Chauna              001??012?0210002?101010100?0?0?111?00021?00010100010100??1?10000000??0021101?1????????1011101??2100?111?3?11???1012212111?1000001031111101111310???0012101?1?2?010??02103222?12?010001101??21301001000000020101?201000??1??????????0???00??1??????11???????1????11?012??30????2?1???????????????????1??????2??????0?0????10?00?????????0???0?????????????????1??????1???1110002121?01??0???0002110211{1 2}111102211011121111111011001111121011020111211112010010101111111?11110010001201000010111010111112314010111021?11111111110202120021112222010001000101000101110000?11101?11?0????1
	Crypturellus        10???012?020002?2001010100?0?0?111?2002100001011100010???1?10000100??102?001?1????????1110111??2100?01103?110??1??22??121?1101001031101101111300???001210001?20211?002103222?12?0100010010121301?0???0100020001?200002??1????????1?0????0??????????1???????1????10?022??30????2?1???????????????????1??????2??????0?0????10?000????????0???0?????????????????1??????1???1110002120?01??0???0002211211{0 1}010001111101110011011111111001021011121121211112?10002101101011?11111010001201000011101010111110314010111020?12011011110202110021112221010101?10101000001110000??1100?10?0?0???
	Crax                101101?2?021000??001010100?0?0?111?20021000011100000100??1?10000000000021101?1????????1000111??2100?011?3?120??1??22??121?1100201031112101111300???0002100?1?2?011?002103220?12?010001101?1213010010001000201?1?201002??1????????1?0???00?????????11???????1????10?022??30????2?1?????????????????2????????2??????0?0????10?00?????????0???0????????????????01??????1??111100?2121?01??0???00022102112111112211011111111111011001101121011120111211112110002101111111?11111010001201000010111010111111314010121021?11111111110202110021113222011001000?01000001110000?1110001??0?????
	Daspletosaurus      ?1100?0000000100??0000010101?0000?0110120102110000010001000000000000?100000000001010110???000???001?10??0????000??0????????????000000010000???01?00103100010000010?1011010000?0100?0000??01000002000000010000000000000??0???00?000010101100000000?000?1000???????1?100??00??????0???????????????????1??????0??????0??????00?000????????0???2?????0??0??0???00000??????00100000?000011?1111111100000000???0000000000???00001?1?000??00000?00??0?0?????????0020010?0000101?0?000000?00000000000010??0?????000??00?00?0000000010000000000000000?0??00??02000??000?000100000110?000??????
	Dilong              ?0100?0000000?100100010??10100000?01101000010?0000?0000??????000000??10?000000001010111000??010100??0?0??????0??01??0?0?1???????000001?000????0010000001??10??01101?0?0?01000000000?00??0010?00100?000000000?0?00000?0??0?0?000000010101000000000?0???11000?1100?101011?1??00?0000010001000000001?101010101100001000000100000001?00??0?0?0000100?0???000000000000??00?0100000000000110?011??00?00000?????0000?0?00???000001?10000??00?00?00????0???????????20?00?0?00000?0?0?000???00000000??0?0??0????1000??00000???0?00000000000000000000??????0000?0?10000??0000000????????0?{0 1}???0
	Deinocheirus        ?????????????????????????????????????????????????????????????????????????????????????????????????????????????????????????????????1?00000100???10000???????????????????????????????????????????????????????0??????0?0???0??????????????????????????????????????????00??10?0??111000010000000000001????????????????????1100??????????00??011??1?0??????????????????????????????????????????????????????????????????????????????????????????????????????????????????????????????0????????????????????????????????0?????????????????????????????????????????????????0???????????????00000
	Deinonychus         ?1110???1???????11?0000?0111000011100221111?00?1??000011101000000000111?1000?010101000?11000120011111011????00110110121?10???1?0101110010011100000100221110101002000111120100111110000000010001101001000000001100000?0?00?0000??00?0013000?00????000?1?10001001??11001111010011100010000101100102010101100110011212100?001210000100000100000010110000000000100000100?110?0000000000110100??0001000000?0????000???????????????0000??00000000?{0 1}0?0???????????20000?0000000?0?000000?000000010000101?0???00000??10000?000?00000000000000000000000?010000????????01?000111????????0?00000
	Dromaeosaurus       ?0??01000000000010??0?0?0???0??0111????1111????101?1001100??0000000011111000?000101001?????????????????????????????????????????????????????????????????1??????????????????????????????????????11?1?0????00?????00?0?000???0?00?000??0??0?0?00?000000010000??????????????????????????????????????????????????????1121???????????????????0??00?????000???0???10000?????????0?????00?01101???0??????0??0000?00000??000??000000000000???????????????????????????????????????????????????????????????????????00?????????????????????????????????0???0????0101110000?0000?0????????????????
	Eotyrannus          ????????????????????00??0????0?????100???????????0???????????00??00????????00000101001???00??1?1???????????????????????????????0000000100?0????0?0??????????????????????????????????????????00??????0????000????00?0???00???00??00?10??10???0??????1?11100?0??????00??11?0??0??1?0?0??0???0?00??????????????????????????1????0?1??000??0?00?0???00????????????????????????0????00?0????1?????1?0000???????????????0??0?000000??00????00?????????????????????0000?0????00?????000???00000?????01?????????00???????????????????????????????????????????????????????????????????????0???
	Erlikosaurus        ?0110?0210?1?0??10100111011?10001?100001000110000?00100??1111210010000020001?00100001?????????????????????????????????????????????????0?????????????????????????????????????????????????????0?00?021????00??1??00?0?00011?1?11?0001001?0010100001010000001????????????0?????????0???????????????????????0?0?001110001??????????0??111100???0?????0100??0????0101?????1?0?0?????00010110?000??0?00000000001???10?010???00000000000??00????????????????????????????????????0?000000?00000?000????????????????????????????????????????????0???000??0?000?0????000??000?0????????????????
	Erliansaurus        ????????????????????????????????????????????????????????????????????????????????????????????????1???0???????????0????????????????????00?10????00010????1???1?????????????????0??0??000?00?????????????????0????????????11??????????????????????????????????????????0?10010?0010100001010001100001?????01?????????????0100????????1?00???00??0?1?????0???0?0??????????????????????????????????????????????????????????????????????????????????????????????????????????????????0??????????????????????????????????????????????????????????????????????????????????????????????????00??0
	Elmisaurus          ???????????????????????????????????????????????????????????????????????????????????????????????????????????????????????????????????????????????01?1?????????????????????????????????????????100010??01????0?????????????????????????????????????????????????????????????????0??????00001000?0??00????????01?0?0010000??11??????1??0??00??0??1???1??????????????????1?1????????????????????????????????????????????????????????????????????????????????????????????????????????????????????????????????????????0?????????????????????????????????????????????????????????????????0???0
	Eosinopteryx        ?011???????????????10?0??????0??????????????????1????????????000??1????????00020???1??0??????????????????????01??1?10?0?1?2???0??01??1????????0010?001?1??00??022???2?10???0?????????????????0??00???0?0???0????0???????????2001?010????0?????????0???0??0??????0????1?020?0??1100????1100?111???0???01?1???0???????000?010?0?02100????00?1??1???????????00?????????1??????????????????????0?020??000?????????0?????????????????????0????????0?0??????????02?0???0?0??0??????0????????????????????????00??????0?00??0??????????????????0?????????00?0???????????????????1??????01???0
	Falcarius           ?01??1000??01?0121??????0???1???????????00????????00000??????1???00??????????00110000????10?01101?101?000?110011102?011?????????00?0000110?1?000{0 1}00100?11001010220001?1?10100000001000100010000000?00000??0??10?00?0?011111111???????????????????00?????001?11??01????11?01?010100010001000000100021101???0?0?0?10?000010???000000000000?0??0?0???????0?000?????0?00?1???????????????????????????????????????????????????????????????????????????????????????????????????????0????????????????????????????????0?????0?????????????????0??????????????????????????????????????0??00000
	Guanlong            ?0110??0??????????00011??11100000?00111?0??20{0 1}000?0?000??????0?00000??0?000000001?10?10????0??0?0???0?0?00000?????0???100?0??????000?00?1?0?11000001030000100000101?000?10?00000001000??010000??0000?000100??0?00?0??01001?000000001000100000000?00?0011?00?110??1?10111101000110001?00000000000101?00101?110???1000?00000000001?000000010020??0?0??00000?0100000????00?0????????????0???????????????????????????????????????????????????????????????????????????????????????0????????????????????????????????0?????0???????????????????????????????????????????0???????????????00000
	Gorgosaurus         ?1000?00?00000?0?10000110111000000011012010211000001000?00?00000000001001000000010101101000000?0001010000001000000000000000001000000001010000?011001031000100000101101101000000100?000010010000020000000100000000000?010010000000001010110000000000101100000000001010000000?01000101000??000000??00010001011000010000???00010001000000001002010000000000000000000?01?00010000000000110?11111110000000000?0000000000???00001???000??00000?00??0?0?????????0020010?0000101?0?000000?00000000000010??0?????000??00?00?0000000010000000000000000?0??00??02000??000?000100000110?000?0????
	Gallimimus          ?0111?11011010101021001101111012110000000000000010000001?0101000000001020001?1????????0011?011000010?0001?100000000000100??????0112000201000??10100100000011000110010000001000000011000100100000203?0000011111012111001000?0??110010012001010010100?00????1?1100?1{0 1}0011010001110000200000000110020101010111?0???000001100001000200000?0011?0110010000000000?00100?01?0000000000000001??010?001100?000{0 1}001000000?000???00000001200??000001000{0 1}0?0???????????20?00?0000001?0?000000?000000?0?000?0???1??00000??00020?000?0000000000000000?000?00?010??1002??0000?000000?0???????0?00000
	Garudimimus         ?0110???01101????02100?101011000??000000000000?01?0?0001??1?00?0000000020001?1?????????01100???000??0?001??0???????????????????????????????????????10000001100??????????00?000000010000?001000001000000?01??110?211?001????0??110010012001010010101000????11110?????????0????????????????????????0???01010110010???00????00100?1000??000???0????00000000000?0000???0?000?0?0000000000???00?00??00?000?001000000?000??000001011000??000001000???0???????????????????????????????????????????????????????0????????00?000000000000000100000000003?010?0000???000??0001000????????0??????
	Graciliraptor       ?????????????????????????????????????????????????????????????????????????????0{1 2}0??1??????????????????????????0???11?12????????????????01001?1100001??????????????????????????????????0??0010??11?1??01?0??00????????????0???0??????????????????????????1?????????????110?01??11110?0?010100?0?001?????????1?????2011???00?????????000???00??0????????????????????????????????????????0???????01??????????????????????????????????????????????????????????????????????????????0?0???00??0???????????10?0000??0?00??????????????????????????????????0?????????????????????????????00??0
	Gobipteryx          ?0????????????????1?01010?0??0????????????????????????????11?000?0?????????1?1????????????????????????????????????????????????20???????????????????????????????????????????????????????????11????????2???????????????????????????1????????????????01????????????10?01??????????????????????????????????????2?????????????????????????????????????????????????0????????????????10???????????????110010?00110?10????00?????0???0?0?????????????10?????????1??10000?0?1000001?1?110???0???????????1?121??{0 1 2}0??????0?1????????000???10?00111000?1?1?0?????????????????????????????????????
	Gallus              101??102?021002?2000010100?0?0?111?20021?0001?1010001????1?10010000000021101?1????????101{0 1}111??21?0?01003?120??1??22??1{1 2}1?1101201031102001111300???001211111?2?011?002103222?12?010001101??21301001000100020100?201002??1?????1??1?0???00?1??????111???????1????10?022??301???2?1?????????????????2????????2?1?0??0?0????10?00?????????0???0??????????????1??1??????1??111100?2121?01?00???00021102112111112211011111111111011001101121011120111211112110002101111111?11111010001201000010111010111111314010021021?121111111102021100211132220111?100010100000111?000??0010110?000111
	Huaxiagnathus       ?01?0?????????????0001???1??0?0????00??0?0???????????????????00?000??????0?000101010?00??0???1????????0??????00????00000102???000000000?10??010010000020?0??0000100?000011?0??0???0??0??001000000000?011??00????00?0??????00000000100100010100001?0???1??00011?00100010010000?1000010001?0000000?000101?10110000100?0001000?00010000000000?00000?0????00000?00000??0??0?0??000?000??10???????01???000?????????00???????????????????0000?1?0?{0 1}0?0????????00020??0?0?00?0??????0?0???0??????????????????010????00?00?0???0000?????000?0??0??0??????0000????????00??00000?0?00??00?0???0
	Harpymimus          ?011??????????????21000????000?????0000??00??????????????????00000?0000????1?120??1?0?0???00?110001?00001?10000?00000?1????????0?0?0?0201001000020010??00011?????????00????00?????????????00000010??000001010???1?00???00?1?2011001001?0010?00101?10?0??000?110??1?0??1000000120000100000000010020???0???01?0???10000010000?00?1?0000?0000??110?00?0?000????00100??0?0?0???00?0000??1??????0?1100000????????????0?????????????000???0000?000{0 1}0????????????????????????01?0?000000?00000000000???1?010?000000?00000?0?000000????0000000000000?0??000?1????????0????000???????????000?0
	Haplocheirus        ?0111?000010?????011011?01111?001??00?01?0011?000??0?0??0????00000101101?000?01110?0?00???0??0?0111101??0?1000?00???0?0011???0?0?02000??210?0100210?00?????0??0??000?1??01100?10000000?0?0?0000000??00011?0??11001000?100?00100100000010010100001??001??000????1??0100101010000001010001000001001?10101110110???100000000000?00100000?0000101?1000000000000000000???0?01000000?000000??01?????1000000?????????0???????????10????0??00000?00??????????????????00?0?0??00?????1?????00?00??????????????0??0?0?00000??00?0000??00?00??????00?0?????000?????????????0??01???????????0???0
	Hagryphus           ????????????????????????????????????????????????????????????????????????????????????????????????????????????????????????????????????????????1000001???????????????????????????????????????????????????????0???????????????????????????????????????????????????????????????0?010100000001001?00100????????????????????0?11????????????????0??0?0???????????????????????????????????????????????????????????????????????????????????????????????????????????????????????????????????????????????????????????????0?????????????????????????????????????????????????????????????????0???0
	Heyuannia           ??11???????????????????????????????????????????????????????????110011?0??1????????????1???????????????0?2???????????0?111?????11?110?00?10??1?0?01010021???1??0220??011?1??1??1?010000?0?????0000000?001??00?1??2?00???????0??1???????????????????2?1?????00?11011100?01?01000110000001??00?01???01000111?1?0?0011000???010?0?00?0000001?1??0?01?0???11?000????????0?????????????????????????????????????????????????????????????????????????????????????????????????????????0????????????????????????????????0?????????????????????????????????????????????????????????????0???0?00?
	Hesperonychus       ??????????????????????????????????????????????????????????????????????????????????????????????????????????????????????????????????????????????????????21??010???????????21121????????????????????1???????????1???????????????????????????????????????????????????????????????????????????????????????1????????????1????????1????????????????????????????????????????????????1????????????????????????????????????????????????????????????????????????????????????????????????????????????????????????????????????????????????????????????????????????????????0???????????????????????
	Hongshanornis       101???????????????11010??????0?11??0????00???????????????????000001??00????1?1?1???0??0??01????0????????2??????????2???1??11?0101031110001111300?0?0112???01??0??????2??32221?2??100?1?????21{2 3}01000000000?00?01?1?????????????0??1?0????0??1????????????0??1????10?012??3?1???1?1??0???????????????????????2?11???0??????????0??????????0??0?????????????????1??????????????0??0???????0???0?01???01??????????????????????????0????1????0????110?????????0??10???0?1??1111???10???2???0????????????1??2000??0010?0??0?0??00???????1???100??{0 1}?0??2??????????????????????0100?10??0???1
	Hesperornis         ?0????????????????00010100?0?0?????00021?001????00???00????1?000001???1?0001?021??00??10101110?2100?011?20100?210?22??11??10??0?103111?????????????0?02100?1?2?00????2103220?12?0?0001??1?1213110010?10?00??1?1?0000?0?????????????0????0??1??????01???????1????0??0???????????????????????????????????????2?????????????00?0?0??????????????????????????????1?????????1??100?21111??????1?0?1110?111200110?1010??110011100??0?0???102101000012?0?0001000?0???10?0??001????????0???0???0????????????????????????20?110000111102111100211112212002??00??????000?0?0?000?0100?1???0????
	Incisivosaurus      ?0110?01?001??1??1000101011100001?00122000011000001011010111121010001001?1?02020??0002???????????????????????????????????????????????????????????????????????????????????????????????????????????????????0??0??01?0??00???0020?00011110001010010111010?001?????????????????????????????????????????????????????????????????????????????0??10?????0110??1???1?0?1?0????00?1?0???00001010001?????000000000100001??0000??0000101?100??00????????????????????????????????????????????????????????????????????????????????????????????????????????????????01010000??0000?0?0??????????????
	'IGM100/44'         ?????012???????????????????????????????????????????0??????????????1??11???????1????????0????????????????????????????????????????????????????1000000???????????????????????????????????????????01?1?001???00?????0?0??1??????3????????????????????1???0????????????????????1?0111000?000???00000???????????1???0?0121????0?????????0???0?????0?0?????????000???????????????????0???????????????????????????????????????????1?1?????????????????????????????????????????????????????????????????????????????????????????????????????????????????????????????????????????0??????????????
	'IGM100/1126'       ?0???002?0000?11{1 2}01?010??100?0?011?20221000110?01010100??0??00000000?11?00000021??00?0??????????????????0????01102???????????????????????0??1000?01???211?010?0020?0?01012101??111000??????2?001210001?0000011?00?0?02?????????????0???00??1????????????1????????????????0??????0???????????????????1????????????????????102000????????????3?????????????????0????????0010000000001111?0?000???00000?????00??00?000??0??000000?00???0???????0??????????????????????????????????????????????????0?00???0000???10000?00??0??000?00?????00??000?0?02?000010100111?0101?001??????????????
	Iaceornis           ??????????????????????????????????????????????????????????????????????????????????????????????????????????????????????????1101?110311??????113?0?????????????2????????????????2?01??1??????21?????????????20??1??0???????????????????????????????????????????????0?02?????????1?????????????????????????????????????????????????????????????????????????????????????????????????????????????????????????????????????????????????????????????????21?02211?1101010?111011????????????????????????????111314011111020010??1??1110212110021????????????????????????????????0100?1???????1
	Ichthyornis         ?????0????????1220?????????????????????200111????0???????????0000??????1000??021??10???1?0111??2100?1???2?000?21???2???01?100?001031110?01111300???0102?1??102?00????210322??12?010011??1?1213110???00?0??20????00??????1?????????????????1???????01????0??1????11?022??30????1?1??????????????????????????2?????????????10?00?????????0??????????????????????????????????1???2?????????????002{1 2}0?11??????????10{0 1}111101110100120???1?20011?101{1 2}?2110220100001010?11101111100121011100000101{0 1}101121111231201101112001000101111021111002111{1 2}2?10002?1?100?10???0101??00?00100?10??01111
	Jinfengopteryx      ?011????????????????01???11100??????????????????1????????????00????????????00020??01?????????????????????????02?0?210200112??????01111??0???1000?0?00??1????????????2??????00????1???0???????????????0?1???0????00????????0?20010010010?010100?01?????0??0??11?1?11111?11010??1100?1??010000001020???01?1????????????01?01??????1??0???0001????1?0??0??0??0100?0????1?0????????000???1?0?????01?0?00????????????????????????????????00????0??0?0????????????00?0???00?????????????????????????????????0??????????????????????????????????????????00??????????????01????????????0????0
	Khaan               ?0110?????????1?10001111110101011?001221000110000?00110??????2111001?0020111??????????10110??1001011110??0?2?1??00210?111001??110110000?00?11000011100211001110220001?1?10{0 1}10?11010000??0010000000000000100001102000?00000?0??101011110101011101012?10????00111011100101101001110000000000000110001010111011000010000100010?00000000000100?00101?0?101?1000111010000?1021000000000??1???0?00001010000?????????0????0??????1??0010??00200?00??0?0??00??0000020????0?0??10?????000???0???0???????????0??00????0?0?00?00?00?00????????????0??00????00000???????????0????0?11010010?0?0?0
	Limenavis           ????????????????????????????????????????????????????????????????????????????????????????????????????????????????????????????????????????011?13????????????????????????????????????????????????????????????20????????????1?????????????????????????????????????????????????????1?????????????????????????????????????????????????????????????????????????????????????????????????????????????????????????????????????????????????????????????????????????????????????????????????????0000{0 1}010101011?11{1 2}313011?11???????????????????????????????????????????????????????????????????1??
	Liaoningornis       ??????????????????????????????????????????????????????????????????????????????????????????????????????????????????????????????????3??1??0????????????????????????????????????????100?1???0?21211001000?????0???????????????????????????????????????????????????????????????????????????????????????????????2??1???0????????????????????????????????????????????????????????????????????0???????????????????????????????????????????????????????011?01????????0???0?????????????????????0?????01???2???????????????????????0?1?0??0011111020100?00????????????????????????????????????
	Lithornis           101???????????????01010100?0?0?111?2?02?00?0???????????????1000010????02?101?1????????1????????2????????3?1????????2???{1 2}??11000110311110011?1300???000210101?20010???2103????12?01000???1?12130100?????0??20?01?2010????1????????1?0???00??????????1????????????10?022??30????{1 2}?1??????????????????????????2??????0??????10??0?????????0???0??????????????1??1??????1???1?100?212??????0???0002?1121100?0001111101110?11{0 1}1101?111?0102101?0111{1 2}12111221100?0101101110111110010001{1 2}1100001010101011111131301101102{0 1}012011011110201100021112221010{0 1}?1?1????????01?1??00?????????????111
	Mahakala            ??????????????101??????????????????????1?00???????0?001100???????????????????02???1???00??0?11?011?1110?1?100011012?10????????????????00??1110000?100?211101?2???????????????0111100????0011001101?00000??00?11?0??????????0??????????????????1??1?????????11??????0?0?1101??11??0?000???0?0?11???????1?201??????11?0?10????00?1000?????0???01??10????0?0?0???????0??1?????0??0????0???????0??{1 2}?????0????????????????0??1?000???????0000100000?????????????????????????0???0?000???0????????????100????0??0??00000??0??00?????0000000000000000?010000????1???0???011?0????????0?0???0
	Mei                 ?0???????0????????11010?????00?01?0?012100001?10?0??100??????000?010?11?0000?021??01?001101111001??1010?01???011022?1110112???101?111{0 1}1?0?1?1000000?012111?1??0020??2110?110?0111100?0101010000{0 1}11101100?000?0?00000???01??030110110???001?100101?0????0?01111??1110111110?0??1000?00??00?00000?00??1?1?101110001?110000010?01?2100000000010010110???000000??010011??1??10000??00000?1?000?000100?00?????????00?0?0??00??0101???????00001000?0?0????????00020000?0000?00?0?000000?000000?000?01?1?0???00000???0000?000000000??0000000000?00000?020??0???100??110101100?1100?110?00000
	Mononykus           ?????00???????112???????????????????????????????????100???????????????????????2???????????01?1?111010011????10?2??????1???1000?000200030210?12201100??1????1?2000???????3??0?021010011101211100030?00001??00??1??0?0???01??010??????0?????????????????????01111???100000000?011001000????00?1?????????11??1??00010000????0??00???001100?1???1?00?????00?000?00?01?01?0??1?100?0??????????????1{1 2}????????????????????????1??????????????001???????220???00???2???0?0?00?010??002000?00?0000?000??0000???300?0?????0??00??????000100000000?0000?0?00??000???????0?0???0?0????????1?001??
	Microvenator        ?????????????????????????????????????????????????????????????2??100????????????????????011?0?11000111100???0???1002?????????????0000??01000?????{1 2}??1002???0111????0?????10110?0101100?000010???????0??0???0??11??0?0???00??0??????????????????????10??????0?111?????011110??0??????????????0?0???0???011????????????????????0????00000?1????0????????0?1???????10?0?????????????????????????????????????????????????????????????????????????????????????????????????????????????????????????????????????????????????????????????????????????????????????????????????????????????000??
	Microraptor         101????????????????0010????110???????2???????????1????????????0?000?0?1????0?0{1 2}00000?????001?1??01?1000?01???0110?1112111?01?1001111110100?111001011012111?001002?0?211021120?11111??00?001110111110?000??00?11?000?????000?{2 3}0?100?0??3001?1001?1?0?0?11000?11111?1001112110??111100010111110010002111101?100001201110000121?1121000001000100101?0??000?0011001001001?101?011100??1?10??0??0?01?0?00???????????????????????????0???0?000100?{0 1}0?00?0000?0000200???0?00?00?0???0100?00??1?0?000?????????000?????0?00?00000000????000?00??0000000??11??00?0110??0101?01?1?1100?100100?10
	Nanshiungosaurus    ???????????????????????????????????????????????????????????????????????????????????????????????0001?00??0???0??????????????????????????????????????2?0???0???20020?0?01?2??????????????????????????????????????????????????2??????????????????????????????1?010??????????????????????????????????1201?????????????????????0???0??1???1???????????????0??00??????0???????1????????????????????????????????????????????????????????????????????????????????????????????????????????????????????????????????????????????????????????????????????????????????????????????????????????????
	Neimongosaurus      ?????????????????????????????????????????????????????????????2????0???????????0?000?1?1??10011?0101?0?0?1??2?01000210?1???????0001000000??????????????21100??2???????????????00?00000??????000000?20100??????1???0?0???11?121????0??????????????????????0111110001??010?1?????????????????????????????01000?00??1000????????0??001110100?????0?01????00?000?????0?00?????????????????????????????????????????????????????????????????????????????????????????????????????????????????????????????????????????????????????????????????????????????????????????????????????????0???0???
	Nothronychus        ?????10?????????20????????????????????????????????00100??????????????????????001000??????00001101??100001??????1???1???????????0?0?0??01100?????????????1?????0021?0?11??????????0???010??????0???????????0?????0?????01111?1????????????????????1?????0??101?0????0??00????????????????????000????01?0?????????????1????11???1????00???????0????????0????0???????0??????????????????????????????????????????????????????????????????????????????????????????????????????????0???????????????????????????????????????????????????????0???????????????????????????????????????????000?
	Neuquenornis        ??????12????????20?????????????????????????00?????00????????????????????????????????????????????00??0???????????????????1?11011?1031110?01111000????????????????????????????????110??????????{0 1}010010?20????0?????0?00???????????????????????????????????????????1????2??30????????????????????????????????????????????????????????????????????????????????1??????????????????????????????0???02???????????????????????????????????????011???????21?????110??0100?001000??1???1?0???0????{0 1}?????????2???20?1??0??????????????0?1????????10???101????000???10000010???????????????????1?
	Ornitholestes       ?0110??0?0?00?1???0?010?011100001?00000?00?1000001?01011????00000000000?000000?010100????00011?0101100000?1000?0010??1???????????????01?000??????0000001??010?0010?000101?10000001??0???????00000????00000?010?00?0?00?0010000100010010001?1000?1000000?0001110??????11010?0???????00????000100??00010?0101?0???????0????001000100000??0??1201??00000000000000000?00?10000?000?000?01??000?0?01000000?0??000000?0?0???0000000000???000001000{0 1}0?????????????????????????0?0?000000?00000000000??0??0????1000???0?00?000?00000000????????0000?00?0000?????0?000?0?0001?0????????0??0?0?
	Ornithomimus        ?0111?110?101?10102100010101101211000000000000001000000??????0000000010?1001?1??????0?001??011000010000010100000000?001001?????01120002010000?10100100000011000110010000001000000011000100100000203?000011111101211100?00??0??1101100120010100101?1?0?????101100?1???11010?01?10011200010000220020101010111?0???000001100001000200000?0011?01100??000000000000100?01?0000000000000001???10?00110?0000?????????0?0?0???0000000??????000001000{0 1}0?0????????????0??0?0?00??1?0?00000???000000??00??????1??00000??00020?000?00000000000000000??0????0??0?1???????0??00000000???????0?0????
	Oviraptor           ?0110?????01?11??00??1??111101011??01221?0?110??0100???0?11??2111001100?01?1?1????????0??1???1??1???1?0?????0???????????1????121?1?0?000001?10?000100?21?00?????????????????????????0????????0??0?????0010000???2?00?000???????01?1?0100?1?1?00?012?10????0?111?11100?11?01??11100000000000000100????????????????????1000??????????00??100?00?01?0?101?1?001110100????0???0????0000?0?????1??01???0?0????????10?0?0??0??00?00??1???0??00?00????0????????010?0?00?0?0?????????100???0???????00?????????000?0??000??????????????????????????????????0?????10?????0?02?0??1101101??0???0
	Ostromia            ?????????????????????????????????????????????????????????????????????????????????????????????????????????????????????????1??????????????0???1?0010????????????????0??????112?????1?0??10?????????01??0?0??0?????????????????????????????????????????????????1??????????1?0?????1????0????1?10010?????0????1?0???1???0?????????????0???0?????0?????????????1???????????????0??????????????????0??????????????????????????????????????????????????????????????????????????????????????????????????????????0????????????????00??0????????????????????0?0???????????????????????????1???0
	Proceratosaurus     ??1?0??10?00?1????0001010111?0000?0??????????{0 1}0?00???????????000?000?00??0000000101011??????????????????????????????????????????????????????????????????????????????????????????????????????????????????00??????0?0??????????????0?0???0???0??????0?????0??????????????????????????????????????????????????????????????????????????????????2???????????????1?0????????01?0?????0000?10??0??????00?00???0??????00??????????0????0???00???????????????????????????????????????????????????????????????????????????????????????????????????????????????????????????0????????????????????
	Pelecanimimus       ?01??1???1????1?2?21000??10010??????000?00??????1???000??????000?000?00??0?00021??0001???10001?00???00???????????????????????0???02???2?10??0?10200????????????????????????????????????????????????????001?1????0?1???????1?10?100100020010100101?0??00?10001?????????10?00?111001120000000012002????????????????????1100???0?0????????011101?0??0?000?0????0000??????0?????????0?0?1???????011???0???????????0?0???????????????????????????????????????????0????0?0???????????????????????????????1??0000???000??????????????????????????????????0??????????????0??0???????????0???0
	Parvicursor         ??????????????????????????????????????????????????????????????????????????????????????????????????110???????1??2??????????????????????????????????????1?1??????0????0???3??0??110100011?1211000020??00???????1??????????????????????????????????????????????111???????????????????????????????????1??011211?0???10000????00??002??????0?????????1?????0????????????1?????????????????????????????????????????????????????????????????????????????????????????????????????????????????????????????????????????????????????????????????????????????????????????????????????????????????
	Patagonykus         ????????????????????????????????????????????????????????????????????????????????????????????1?011111?????12?10?2????????????????00200?30210?10??110???1????1?20???00????2?101?1100?00010101110??0????001??0??1???00????010??????????????????????????????????1?1??????0??000?0???????0????00?1???????1??1??1????0??????????????0?????1???????1?????????0???0???????00?0??1?0?00????????????????????????????????????????????????????????001??????????????????20?00?00?01?0?0?00???0?00??????????????????0?????????0???0????0100000000000?00????????0???????????????????0??????????0??0?
	Protarchaeopteryx   ????????????????????0????????????????????????????????????????????00????????02020??0002????00?1???????????????01????10?????0???0???1?????00??1?0010000??1???????2200?1?1????00?????0??????????0???000?000???0????1?0????0??1?101??0???????1??0???????????010?11?00?1001111000??110??10?0100100000001010111?1?000010??00000???000100?000000010010?1??????1000?????0???1??????????????????????????????????????????????????????????????????????????????????????????????????????????????????????????????????????????????????????????????????????????????????????????????????????????0????0
	Pyroraptor          ???????????????????????????????????????????????????????????????????????????????????????????????????????????????1????????????????????????001??????????????????????????????????????????????????01??1?????????0?????????????????????????????????????????????????????????????0????????????????????????????????????????1???????????????????????????????????????????????????????????0??????????????????????????????????????????????????????????????????????????????????????????????????????????????010??0???????????????????????????????????????????????????????????????????????????????00?
	Pedopenna           ?????????????????????????????????????????????????????????????????????????????????????????????????????????????????????????????????????????????????????????????????????????????????????????0?0?0??0110??????????????????????????????????????????????????????????????????????????????????????????????????????11000120??0?????????????0??00?????????????????????????????1??????????????????????????????????????????????????????????????????????????????????????????????????????????????????????????????????????????????????????????????????0?000????0??00????????0????????????????01?????
	Pengornis           ?0110?????????????10010??0?0?0?????0?22??0??????0?????0??????000?01????????0?0?0??00???01??????20???1???2??????????2????1?????211031110?0??????0???001?1????????????????3??2?????????1?????211???0?002??0??00???0??0????1?????0??1?0???00??1??????0?????0??1????10??12??30????2?????????????????????????????????????1???????0?????????0????0????????0?????1??0?????????????00?1000???1?0????00200?00???????????????????????????0???0??001??00100????????{0 1}00?00?????????111{0 1}0?1101000{0 1}{0 1}1?????1??1???10{1 2}{1 2}0??1???1??????0???000????0??0{0 1}?100??1?1??0?100????????0???00?01?1001011??0???1
	Patagopteryx        ?0???????????????????????????????????????0010???????????????????0??????????????????????????????2????0??????????????????????????{0 1}????????0?1???????????211101?2????????????????2?010001??10121301001?000??????1??????????1?????????????????????????????????1??????0?01????0????????????????????????2????????2??11??0?????????00????????????????????????????????????????????00??1????????????0??1??????????00?1?????00??11111000???????1000000????????0??????000????011?10???{0 1}?0?0???0000001{0 1}0001?{1 2}00???30????????2000000?0010????0?000{1 2}100110000?{0 1}?100?1?100??0?0?0?001????????0?0010?
	Rinchenia           ?01?0???0??????????0111?1????1011?1012??00???0000?????00??1??2111001100??111?1????????1??????1??1???1???1???0?????210????????121?1??00000???10?0?01100?1??0??1?????????????1????????0??????0?0???????0???0??01??2?00????????????10111???11?1110?012?10???????????????1???????????????????????????0?????1?????????????????????????0?????1???0?????1110011????110??0???????00????????00???00?????2??010????????10?0?0??0???0?????????0????????????????????????????????????????????????????????????????????????????00???0?00???????????????????????????????????????002?0????????????????
	Rahonavis           ???????????????????????????????????????????????????????????????????????????????????????????????011111?0?1??1?011?12?12?????????0?0??11??011??????0?01111110011102?002?101110?12111000100001110110110000????0?1?????0?????0?0????????????????????????????0???1111?010???130???????????????????????0211011101?01111011?????11?1111100??01??????1?11?????0?00??????0?001???1??0011???????????????????????????????????????????????????????001000{0 1}0?????????????2??????????0??????????????????????010100?????????????000000?00000001000000000000000?010??0????????01??????1????????0???00?
	Sinosauropteryx     ?01?0?????????????0001???1??0?0????0000??0???00?00???????????000?0?0?????0?000101010?00??01??100????0?0?0????00?11?00000102????00000000?10??0100?1000020??????00100?100?11?0??00000?000?001000000000?011??000?000000????0?00000000100100010100001?0???0?00001101?111000000000?100001000100000100000000101?110000100000?10001000100?0000001100000?0???000000000000??00?000??00??0000?10?????0?0100?00????????????0????????0101??????00?0???00{0 1}0?0????????????0??0?0?0?????????0?0???0?00????????????1??0000???00000?00000?0??????00??0??0??00????00000????????00????000????????000?0?0
	Shenzhousaurus      ???0??????????????210001?100?0??1??000??00?000?0???????????0?0000000??0??0?1?12???1????????????0????0???0???00000???0?????????????????????????0010010000??110?00100?000000100?00001?0????????????????00??1???0011????????01020?100?00?100?0000????0?????00??1100???????????0????00?20?000?0010?0201?10?0?????????????100?00?0?0?00?????0???01?0??0?0??0000??00?00?0???010??000?0000????????????00?00???????????????????00???????????0?0?10?0?0?0???????????????????????????????????????????????????????0??????0000?00000?00?000???????????????????0??????????????00?00??????????0???0
	Sinornithomimus     ?0111????1???????021011?0100?0001?020?0000?0000000??000????0?0?00000000?0001?1????????001?0011?00???0?0?1?10???0?00?00100?2????01020012??0??01?0100100000?110001100?000?00100000001000??00100000203?0000011111?12111???000?0??1100100110010100?01?1?00????111????101111010001?100112?0000000110020101010111?0???10??01100000000200000?0011?0110010??00000?0?10??0?01?0????????????????????????????????????????????????????????????????????????????????????????????????0??????0????????????????????????????????0?????????????????????????????????????????????????????????????????0???0
	Struthiomimus       ?0111?110??0??101021000101111012110000000000000010000001?01??000000001020001?1????????001?1011000010?0001010000000000010012????01120002010000?10100100000011000110010000000000000011000100100000203?000011111101211100100??0??110010012001010010101?10????111100010001101000111000120000000011002010101011110???000001100001000200000?0011?0110010?00000??0?00100?01?0000000000000001??0???0?11????0??????????0?0?????000??????00??0?000?000{0 1}0?0???????????20??0?0?00?01?0?000000??0000000000??0???0??00000??0000000000000000?0000000000000??0?0200?1002??0??0??0?00?00?????????00000
	Segnosaurus         ??????????????????????????????????????????????????????????????1??1?0000?000???0100001???????????????????1???0??????????????????0?10?0?00???????0?0?20021100102?0210?0?1020?0????????00??0000?0000?21?0??00???1??0?0????11012111???????????????????10????01???????1000?0??0???????????????????????110100?0?010011???01????10?001??11?01?0???????01??????000?????10??0?1??1??00?0??????????????0???????????????????????????????00?????????????????????????????0??????0??0??????0??????????????????????????????????00??000??10?????00??0?00000000??2??00????????????????0???????????????
	Shuvuuia            ?011000000000?112011000?0?0??0?111?0000100001010010010???1?1?000?00000021000?021???00??011111101110100??1?201012012000100?1000?00020003021??122011000?1?1011?2000?00021032?0??21010011101211{0 1}0003010000110000110000001001?1??0?100100??00101001011??00??10?1?????010000000?0??1001?000???000110???1???1?211?000?1000011000??0002?001100012101101?0?0?000000?00?01?01?00011100?000000110000?0?1{1 2}00000??10100??1??0010?01?1000??{1 2}0???10?001000?0?0220?0??0???20?10?00001011??001000?00?0000?000?????????300?0??00?00?0?0?0000000100000000?000000?000?00000100000?01010001???????1?????0
	Similicaudipteryx   ?0110?????????????00010??10?0000??0012210001100?0????????????2?01000?10??100202???00?20??????10010??1?0?0???01??00210?111010??000010001?00??100010010021??????02200?111?1??0??1??0??00???0??00001000?000000????00?0????????02110001?110001?1001?1?1?10???0001110?11001111010??110000??0100000010101010111011000010000001010?00010000000000100101?????0?1000?1101000?1????????????????????????????????????????????????????????????????????????1?????????????????????????????????????????????????????????????????????????????????????????????????????????????????????????????????0?????
	Saurornitholestes   ????????????????????????01110???????????111????????????11????0???00?????00???010111000?11000120011111011011100?1011?111??????????01111??????1??0?0110221?1?111??????????????????11??0????0??001101??00???00??1??00?000????0000??????013????0??00??00?1?100011????11001??0?1?????0?????????11001??0??1???????????1?21??00?10?010??0?????0??0?0?01?0???0????01??????????1???00000????1101????0?0??????0???????????????????00000???????0????????????????????????????0??001?????????????????????????????????????????0?????????????????????????????????0??????????0???00111????????0??????
	Sinornithoides      ?0??0?????????????1?000??1???0????020?2???????1??????????????00??010???????000110101??????11?1001???????????0011?2?102101?2??1?0?011101?00??1000000???21??01??0?200??11?1?100?11110?????0??10000111001?0??00?1??0000???00???301100100110?1?100??1??00?1?101????0?11?0111101001110001000000000000???01?1111111000012110000101??0210000000001?010110???00?000?000?0?1??100?0?000?000?????????0?010000????????????????????00??????00??0????????00?0?????????0?20??0?0000??0???0?000???0?0?????????0??010?0000???0000??00??0?00????000000000000000?020000????????11????1?010100??0??{0 1}???0
	Saurornithoides     ?01???1??1101???0?110001?10000???????1?????????????????1?010?1000010??1????0001101010????????1???0??0?????100??1????0?????????????????????????????????????????0020?0?0101?10??11110?????????00??211?01????????1?0?????0??00?30?000100110010000??1?0???1?10??1??0?????????0??????0?????????????????101??1??1??01001210????10???0???0????0??00?????000??0???010000?111?10?1????0?00?0?11?????????0??000????0?1000?0?0???????????000?????0010?0????????????????????????????????????????????????????????????????????00???????0?????0000000000000?0?02000000010100110?1110?1??????????????
	Sinusonasus         ?0????????????????01010??11100?????20??????????????????????????0?01????????0?01110?1?????????????????????????01??2200?????????????????????????????????2???????002?????1??????????????0????1?00??2110?1??????????0?????????0?30110010011001?100????0?0?1??0?????0???????????????????????????????????01?111?11?00001210????1???1021?0??000???0?1???0????00?????0???1?1?1????????????1??????????????????????????????????????????????????????????????????????????????????????????????????????????????????????????????????????????????????????????????????????????????????????????????????
	Sinovenator         ?0???0110010011110010101?11100?01102?12000011?1?1?101001???0?000001??????00000111?01?????11?11100011010000100011022??1?????????010111???????100??00?0?211?0101?02000211021100?11110000??1011000111??110?000001??000011???0??30?100?00?000??10?1?11?0??10?001111??1101???00??????0???0???0000000???201011101?1???1011??0??1010112?00??000??100??110???0??000100100110??0?100001000?0??1?00?00??1000000000?000000?000??000001010{1 2}00??00?001000???????????????20000??00010?????????????????????????????????????????00?100000100000000000000?00?00?02000000010001?101011000???????0??????
	Sinornithosaurus    0011?????0?????????0000??111100???10021110021?1??1??0????????0000000?11??0?0101010{0 1}00?0??????1??1???????0???0011??1????1??01?1001011110?00??1?00000?0?2?1?01?1002?0?211021?2????11???0???11000111100?0?0001001??0000???0?00?{0 2}00100100130010100101?000011000?????00101111211001111000010011{0 1}100{0 1}01?21111?1?1000012021{0 1}0000121?1121000001000100101?0??0??0001100100100110010?01100001110??0????0100?00?????0??000???0????00000??000??00?0????0?0??0????????0?{1 2}0000???00010?0??00?0??00???????????????????0000??00?0000??0?000????000??0?000?00????10000????????0??000111?1100?10001???0
	Songlingornis       ????????????????????0?0??????????????????????????????????????00????????????000?0???0??????????????????????????????????????11??{0 1}???3?????????????????????????????????????????????????????????????0??????????0????00??????????????????????????????????????????????1???2????0??????????????????????????????????????????????????????????????????????????????????????????????????????????????????????0?01????????????????????????????????????????????21??{1 2}?0000?010???1?101???????????????????????????????????????????????????????????????????????????????????????????????????????????????
	Tanycolagreus       ??00????????????????0?0??????0????0010???????????0??????????????????????00000?????1??0???????????010000????????0??0????????????000000000100???00010???????????????1??????1000000001000000010000000?00000??0???1??000???00????????0?1???00???0?????????1?????110??10001111000010100010001001000001????01010110000100000011?01?0?1??00000?00??0?000?????????0???????00?1???????????????????????????????????????????????????????????????????????????????????????????????????????????????????????????????????????????????????????????0???00?????????????????????????0???????????????0?000
	Tarbosaurus         ?1000??0??????????0?00110101000000011012???2110?001100010?0000000000?11?100000001010110???00?000????100?0???000?0000000??0?????000000010000???0110010?10??100000101?011?00?0000?00??000?00100000200000001000000000?0?0?0010?0000000101011000000100010?1100000????10100?00000??0000?1??0??000000??0011010101100000?000???0000000000?00?00?00{0 2}01??000?00000000{0 1}0000??1?000000?00?000?110111111?1000000000000????0?000???000??????????00?00?00????0???????????2???0??????01?0?000?0???0???00?????????????01??????0?00??0?00?0010????0????00???0????0?0?02000??000?000100000??????0?000?0
	Tyrannosaurus       ?1000?0110000?002100001101010000000110120102110000010001?00000000000010010000000101011010000000000101000000100000000000??0????0000000010100???011001031000100000101101101000000100100001001000002000000010000000000000100100000000010101100000000001011000000000010100000000?10100?1000??00?0????000100?1011000010000??1000100000000000010020100000000000?0000000?01?000000000100001101111111100000000000000000?000??000001011000??000001000{0 1}0?0????????00020010?0000101?0?000000?00000000000010??0?????000??00?00?000000001000000000000000000?000??02000??000?000100000110?000?00000
	Therizinosaurus     ???????????????????????????????????????????????????????????????????????????????????????????????????????????????????????????????001000?0?00??0?000?0???????????????????????????????????????????????????????0??????0?0???11????????????????????????????????????????10?0?00??0?010??000101????1?10????????????????????????????????????11???0???0?10?????????????????????????????????????????????????????????????????????????????????????????????????????????????????????????????0????????????????????????????????0?????????????????????????????????????????????????????????????????000?0
	Tianyuraptor        ??11????????????????0???0111?????????2???0?????????????????????????????????0?0{0 1}01010??0???0?????????0?0?0?1??01?0111??????01??00?011110?001?1100001102?1??0?11022?0?211021?0??1?110?????????00?11????000??00?1??00?0???000??000???????300?0?00?0??????01??0?111?0110011110100?1101?10?01111100102020101110100???????1000012?0?0110000???000?0111????????0?01?????1?0????1??111?0???????????????00?0?????????????????????????????????0????????0?0??00????00??0?00?0000?0?????????????????????????????????????????00?100???10????????????0?0???????1?????????????????????0000?10??????0
	Tsaagan             ?01101001000012011200001010100001?100221111200010110000100??00000000?1111000101010100001100??20??????????????0??0???0?011?0????01?1110????????00??????????????????0??????2?00??????????????100???1?????000?00??00?00000???0?000000100130000000001?0???0?00?1???0?1???1??1??0??110??1??001???????0????01?1?1?????????????0???????0?0????00??0?????0??0{0 1}00??010001?1????10?0?????0000110?0000?0??000000????000000?000??000000000000??00??????????????????????20000???00?????????????????????????????????????????????????????????????????????????????????0111000??000011?0??????????????
	Troodon             ???1?112?1101000001???0?01?100?????20120000210?0??01100????0?10??01??????????011010100???1111100101101111?1000?1020??11?????????????1??10?????00?010???1??????002??0?11010?0?01111000???00100000210?01????00??1?0??0100???0?30??????0?1???????10?0?0???110??111????????1?01?0????????????????????????????11?101001210????????101??0??000??0?????10???0??0001?????111?1001?0???0000?0????00???????????????001??0?00?????0??1?1??????00??????????????????????????????????????????????????????????????????????????????????????????????????????????????00000101001?0?1110?1??????????????
	Utahraptor          ???????????????????00?0???????????0002?????????????????????????????????????01???101??1????00110011110?0??????0?1011?????????????101?1?????????????????2???0?01001??0????10????1111000??0?01000100???10???????11??0???????0???????0?0???????????????????10??1000?????0??????????????????????????????01?00?????????????????10??00???????????0??????????0???????????????1????0???0????????????????0???0??????????????????????????????????0000?????????????????20000?00000??????????????????????????????????????????00?????????0000000000000000????0?0???????????????????????????????????
	Unenlagia           ?????????????????????????????????????????????????????????????????????????????????????????????????111111111110??1????1??????????0?0??1001???????????11111110011102000211?21120?1111000???001000111100000??????11????0????00?0????????????????????????????????101??010?11???????????????????1?0????0?11011??1?0???1?11?????122110210?000?????????11???????00??????0????1??1??1010??????????????0????????????????????????????????????????0000?0???????????????1??????????10?0?001000?0000????????????0?????????????00000?000000000000000000000000?0?????????????0???????????????????0???
	Velociraptor        ?011010010000120112000010111000011100221111200010100001100100000000011111000101010100001100012001111101111100011011112111001011011111001001110000010022111011100200011112110011110000000001110110100100000000110000000000000000001100130000000001100??0100?1?010011001111010?11100?1000000110000202010110011000?212100001121010110000010000001011000??00??0000010100111010000010000110100000001000000000?000000?000??00000000?000??00000000000?00??000?000020000?0000010?0?00000???000000?000010100???00000??10000?000000000000000000000000000?01000010{1 2}1100001000011100000?100?0???0
	Vorona              ?????????????????????????????????????????????????????????????????????????????????????????????????????????????????????????????????????????????????????????????????????????????12?01001110101112110???00???????????????????????????????????????????????????????????????????????????????????????????????????????????????????????0????????????????????????????????????????????0???2????????????????????????????????????????????????????????????????????????????????????????????????????????????????????????????????????????????????101011110001?00000?????????????????????????????0??????
	Xixiasaurus         ???????????????????100010111?0?????2?12????????????????????0?10??01????????00020??01?0?????????????????????????????????????????????????????????00?1????????????????????????????????????????????????????1???0??????????????0?0???00?0?1?00???0??????0??1?10???????????????0?????????????????????????????????????????????????????????????????????????????????1?0????????00???????0000??1?0???????00000???00??????????????????????0???????????????????????????????????????????????????????????????????????0?????0????????????????????????????????????0?????????????????????????????0????
	Xiaotingia          ?01????????????????1?1???1111000???0?2??????????11????????????00?01??1???00??020??0???0??0???1?0????0?0?01?????1??????10?12???01?01111??0???1000101011?1?10?11??2?????102?1???????????10???????1?11000101000?1??0?10??????102?110110?1??011100?01?0?00???0?1111?1011?111211001110001??001011001020201?????1??00110011100012?0?1??000?00000??0??1????00?000110010011?1?0????00??00?1???????00?010??00????????????????????0000???????0?00?1000???0????????0002??????????00?0?000?0???00?0????0???????????01000??0000???0?000?????????????????0?0?02?000????????0???????1?1100?10?10??00
	Yixianosaurus       0?????????????????????????????????????????????????????????????????????????????????????????????????????????????????????????2??????010010??0??1000{0 1}00????????????????????????????????????????????????????0??00?????0?????????????????????????????????????????????????10?01?01??11100?10?0??0?10010?????????????????????0000??????????1?????0??0???????????????????????1?????????????????????????1????????????????????????????????????????????????0??????????0100???0?????0?????0?0???0???0???????????1??00????0?0???????????????????????????????????0?????????????????????000?00??00?00
	Yanornis            ?01???????????????11?10??????0?11??0??2??0?????010???????????00000???00????00020??00000???11???00?????0?2?1???????0???111?110?001031110?011?1?0000?????????????00???121?32?01?2?0100?1???0121{2 3}0000100000??011???00?0???01?1?200001?0???0011100??1?00?00?001111??10?022113011??1110?0011??1111101?????01?1?1201?010000???0??????1??00000000100?0??0??10??001?11???????1??????0?201?1??????????0210001??????????10??????1???????????????001?00???0210?{1 2}??100001010?1?1??111??011?0101?0000?0?????021{0 1}101311{0 1}110{0 1}10?0?1?0??000?????0??00?110{0 1}?1?0??1?100????????0?????????1100?11?00???1
	Yixianornis         101????2?021??1???2?0?01?????0?1?1?????????????????0100??????000100???0?00?001?0??10?01???1???0000??1?0?20??01??0022???11?1100001031110?00101300{0 1}0100021?101?2?020?022103222?0210?0??1?????2130100100000??00?0??1000?2??1?1???0???1????001?????0???????????1????101022113011??1110?0?111?1??00?1?020101?1?1201111?0?0????102?012??000?000010???1?0???1???01?????????1???10??000????????????0?0210001??????01??1???????11{0 1}??????0???102001000?11021??{1 2}??100001010?11101111100?110???0?000???0?01021{0 1}10?3120110{0 1}10?00100?0000?101??????1110{0 1}?1?0??1?100??????0001??01????0100?10??0?1?1
	Zanabazar           ?0110?12?110100?0011000??100?000???2012000?21??0??11100??????100001???1????00011010100??????????????????1?1000?1020?1????????????????????????????????????????????????????????????????????011????2???????????0??00???110???0?30?1001001100100001010000?1110?????0??????????????????????????????????????????1??????????????1?????????????0??00?1???0?0????????0000?111??00?????0?00000100??1?????00?00?????001??0?00????????????000??00??????0{0 1}0?????????????????????????????????????????????????????????????????????????????????00010000?000??????0?0000010100111?1110?1??????????????
	Jixiangornis        101?????????????????0?0??????????????????????????????????????000?0?????????1??????????0????????00????1??2????02??1?11??11?1?01101031110001??120000011??10?0??2??0?????1??11?1????1?00???101?1101001000?00?00????1000????0?????0????0???00?????????10???????1????10?012?130????1110?0??1??100000???????1?1?1?0111200?10010100???1??00?01000?001???0?????0??1????0????????????0????????????????02?0?0????????????????????????????00????00?0????0?0????1??0000000???1?10??0?0?001000?00?000?00????????10?10100?000?0?????0?000?00????000??0?????0??00100????????0?????????1100?110??1??0
	Epidexipteryx       ?0???????????????????1???????0?1???012???0?00???00????????????00???0?1??00002022??10?20???0??0??0???0?0?11??102???22??100?00???0?01?011?0??????0200011?10?????020?0?011?02?0?????????0???01?00??0?100000???0??1?1?0????0000021000010?0?0?11?00101?1???0??00?111??111011120?????????????????0?00??01??01?1?1?0????????????10?0?0100?000?0??1?1????0???0??111?11011000???????00?0????????0??00?01????0??????????0?????????????????????000??00?00?0???????0????0?????????00?????0?0???0??0?????????????????????????00??00?????????????????0???0?????0??0????????????01??0?????????00?00?
	Jinguofortis        ?0?????????????????1????????????????????????1???1????????????000???????????0??????00????????????????0?0?21???1?????2???11?10?10??131?10?00??1300000011?1??????100?0?2?1?21221??????????????211??0?000000??00????10?????01?????0100?0???0????00????1??????10?111?1010?2113111??1110?0??01111100?1?00??01?1?1?011120001??1000?0?01??00?00000??0?0??0???????01?????1???1???????0?????????0??????02???????????????????????????????0??????20??0??1100??????00000???0????1??10?????1?0???0?00??0?00?????????21????001?000???????0?????????0??0???1?1??2?100????????0?????????1100?11000????
	Zhenyuanlong        ?0?????????????????00?0??1111?????1012?1?0??0????????????????00??000?11??0?010?0??1??????????1????????0?1????01???1?1??01?00?????0???1??00??110000??02?1??01??0220??111?2112?????????0????1??0??011000000000?1??0?0????000??00?000?001000?0?00?0??0???0??00?11?0??10?11111100?1101000?0111110010202?101?1?1?00011121000001??01011000?01000??0???10?????0000100?0010?1?00?0?00??00001?0?0??00?010??00????????????????????????????????0?0??00000?0??????00??????????????0??????0?0???0?000???000????????01000??00?00?0???0?00????????????0?000??0?10000????????01?0?0??1????????001????
	Jianianhualong      ?0???????????????????????1110??????2?1????011????????????????0000010011?00???0100?01??????1??1??????0?0??????011?{1 2}20?2000?2???00?01??11?01??1100000???????????0020??211?????0???????????????00000?10?111??00????0???????????201???1?010001?1??101?0000???00?11????11?11110100?1101010?01000000002??11???1?11?0001?21?0000100?0111??0?00000?001???00?0{0 1}?0??0100?0?1??1?0?????01?0001??10???0?001?0???0?????????0?????????0?????000???000??0???0?0????????0?02??00?0????00?0???0?0??????????????????????000?0???0?000??????00????????????0???0?0??20000????????????0?????11???110?1????
	Anchiornis          00110?1?0?{0 1}0?????011010??1111001??00?2?10001101?1101?????????0000?10?10?00000020??00100?101??100?0??010?011??011012101000?2???011011110001??10001011021101000102200?211011120?1111?000???0100001001000000000?1??0000?11000102001001001000101001011000?0??011111100101110201101110001010101110010202100111?11000110010000010000021000?0000010010110000000001100100100110110?00100001?11000?00?0100?000?????????0?????0????0????000??00000?00000?0????????00020000?0?0??00?0???0?00?00?000?0?????????10?01000?000?000000?0000?0??00?000?100000?00?00000????????0??1001?1?1100?100110000
	Jeholornis          10??0?????????????01010?0100?0?0??0012?1?0000???00????????????00000???020001?{0 1}22???0??0????????00???0?0?11???02??1211?101?10?1111031110001??120000001121??0???100?0?111021101???11?00???10101111001000000000?1??1000???010102?0000100120010100101?1000???01111111010121130110?111000011011000000002??01?1?11011120001001010000111000000000100101?0??0?00001???0011?0110?????0??0001???0????0?02?0?00???????????????????????????00??00000000000?00???1?0000000000?1?1000000?001000?00?0000000001000010110100?0000000000?00000001000000010000100?000100????????01?10???1?1100?1100011?1
	Sapeornis           10110?????21??????01010??0?000001?00022100000?1?000??????????000000?110?00000022??00000????1???2000?110?211?002?00021?100?2???201031110101111300001011210?00?2100?00111021101???010000???0121111000000000000?1??1000???010102000001000?0011100101?10?00?001?111?00101211311101111100011111110011?02??0111?11011120001??101000001?000000000100?0110??0?0?001?1100100011?1100?0?00001?1100?100?0200?000?????????????????????????100??0000000000100????????00020000?0000?0000?001010?000000?1???010?1{0 1}10?01100??00?000000000000001000000?10000100000?000????????01?1011?1?11000110101111

;

END;
BEGIN ASSUMPTIONS;
	TYPESET * UNTITLED   =  unord:  1- 14 18- 31 33- 38 40- 43 45- 60 62- 71 73- 104 106- 107 109- 115 117- 119 121- 126 128- 136 138- 150 152- 157 159- 160 162- 164 167- 168 170- 187 189 191- 219 221- 261 263- 264 266- 270 272- 275 277- 284 287- 288 290 292- 296 298- 299 301- 304 306 308- 319 321- 329 331- 366 368- 382 385- 386 388- 396 398- 403 405- 421 423- 427 429- 430 432- 437 439 441- 461 463- 466 468- 480 482- 486 488- 493 495- 496 498- 500 502- 510 512 514 516- 517 519- 521 526- 528 530- 533 535 537- 565, ord:  15- 17 32 39 44 61 72 105-108\3 116 120 127 137 151 158-161\3 165- 166 169 188 190 220 262-265\3 271 276 285- 286 289 291 297-300\3 305 307 320 330 367 383- 384 387 397 404 422 428-431\3 438 440 462 467 481 487 494-497\3 501 511 513 515-518\3 522- 525 529 534 536;

END;

BEGIN MESQUITECHARMODELS;
	ProbModelSet * UNTITLED   =  'Mk1 (est.)':  1- 565;
END;

BEGIN TREES;
	Title 'Trees from "ccc.nex"';
	ID 0166ea0051a85;
	LINK Taxa = Taxa;
	TRANSLATE
[0] 		1 Allosaurus,
[1] 		2 Sinraptor,
[2] 		3 Albertosaurus,
[3] 		4 Ajancingenia,
[4] 		5 Anserimimus,
[5] 		6 Archaeornithomimus,
[6] 		7 Alxasaurus,
[7] 		8 Alvarezsaurus,
[8] 		9 Albinykus,
[9] 		10 Avimimus,
[10] 		11 Austroraptor,
[11] 		12 Adasaurus,
[12] 		13 Atrociraptor,
[13] 		14 Achillobator,
[14] 		15 Almas,
[15] 		16 Archaeopteryx,
[16] 		17 Alcmonavis,
[17] 		18 Apsaravis,
[18] 		19 Anas,
[19] 		20 Beipiaosaurus,
[20] 		21 Buitreraptor,
[21] 		22 Byronosaurus,
[22] 		23 Balaur,
[23] 		24 Baptornis,
[24] 		25 Bambiraptor,
[25] 		26 Coelurus,
[26] 		27 Compsognathus,
[27] 		28 Caudipteryx,
[28] 		29 Chirostenotes,
[29] 		30 Citipati,
[30] 		31 Conchoraptor,
[31] 		32 Confuciusornis,
[32] 		33 Cathayornis,
[33] 		34 Concornis,
[34] 		35 Chauna,
[35] 		36 Crypturellus,
[36] 		37 Crax,
[37] 		38 Daspletosaurus,
[38] 		39 Dilong,
[39] 		40 Deinocheirus,
[40] 		41 Deinonychus,
[41] 		42 Dromaeosaurus,
[42] 		43 Eotyrannus,
[43] 		44 Erlikosaurus,
[44] 		45 Erliansaurus,
[45] 		46 Elmisaurus,
[46] 		47 Eosinopteryx,
[47] 		48 Falcarius,
[48] 		49 Guanlong,
[49] 		50 Gorgosaurus,
[50] 		51 Gallimimus,
[51] 		52 Garudimimus,
[52] 		53 Graciliraptor,
[53] 		54 Gobipteryx,
[54] 		55 Gallus,
[55] 		56 Huaxiagnathus,
[56] 		57 Harpymimus,
[57] 		58 Haplocheirus,
[58] 		59 Hagryphus,
[59] 		60 Heyuannia,
[60] 		61 Hesperonychus,
[61] 		62 Hongshanornis,
[62] 		63 Hesperornis,
[63] 		64 Incisivosaurus,
[64] 		65 'IGM100/44',
[65] 		66 'IGM100/1126',
[66] 		67 Iaceornis,
[67] 		68 Ichthyornis,
[68] 		69 Jinfengopteryx,
[69] 		70 Khaan,
[70] 		71 Limenavis,
[71] 		72 Liaoningornis,
[72] 		73 Lithornis,
[73] 		74 Mahakala,
[74] 		75 Mei,
[75] 		76 Mononykus,
[76] 		77 Microvenator,
[77] 		78 Microraptor,
[78] 		79 Nanshiungosaurus,
[79] 		80 Neimongosaurus,
[80] 		81 Nothronychus,
[81] 		82 Neuquenornis,
[82] 		83 Ornitholestes,
[83] 		84 Ornithomimus,
[84] 		85 Oviraptor,
[85] 		86 Ostromia,
[86] 		87 Proceratosaurus,
[87] 		88 Pelecanimimus,
[88] 		89 Parvicursor,
[89] 		90 Patagonykus,
[90] 		91 Protarchaeopteryx,
[91] 		92 Pyroraptor,
[92] 		93 Pedopenna,
[93] 		94 Pengornis,
[94] 		95 Patagopteryx,
[95] 		96 Rinchenia,
[96] 		97 Rahonavis,
[97] 		98 Sinosauropteryx,
[98] 		99 Shenzhousaurus,
[99] 		100 Sinornithomimus,
[100] 		101 Struthiomimus,
[101] 		102 Segnosaurus,
[102] 		103 Shuvuuia,
[103] 		104 Similicaudipteryx,
[104] 		105 Saurornitholestes,
[105] 		106 Sinornithoides,
[106] 		107 Saurornithoides,
[107] 		108 Sinusonasus,
[108] 		109 Sinovenator,
[109] 		110 Sinornithosaurus,
[110] 		111 Songlingornis,
[111] 		112 Tanycolagreus,
[112] 		113 Tarbosaurus,
[113] 		114 Tyrannosaurus,
[114] 		115 Therizinosaurus,
[115] 		116 Tianyuraptor,
[116] 		117 Tsaagan,
[117] 		118 Troodon,
[118] 		119 Utahraptor,
[119] 		120 Unenlagia,
[120] 		121 Velociraptor,
[121] 		122 Vorona,
[122] 		123 Xixiasaurus,
[123] 		124 Xiaotingia,
[124] 		125 Yixianosaurus,
[125] 		126 Yanornis,
[126] 		127 Yixianornis,
[127] 		128 Zanabazar,
[128] 		129 Jixiangornis,
[129] 		130 Epidexipteryx,
[130] 		131 Jinguofortis,
[131] 		132 Zhenyuanlong,
[132] 		133 Jianianhualong,
[133] 		134 Anchiornis,
[134] 		135 Jeholornis,
[135] 		136 Sapeornis;
	TREE 'Edited, based on Edited, based on Default Symmetrical Tree+   [Stored Trees]+   [Stored Trees]   [Stored Trees]' = (1,(2,((38,(50,114,(3,113))),(26,43,49,112,(39,(87,((56,(27,98)),((99,(57,(40,(52,(6,((88,100),(101,(51,(5,84))))))))),(83,((58,(8,(90,(9,76,89,103)))),((48,(20,(7,(45,79,80,81,102,(44,115))))),((125,((130,(64,91)),(104,(28,((10,46),(77,(29,(59,(85,(30,31,70,96,(4,60))))))))))),((74,(23,((132,(97,(21,(11,120)))),(((53,61),(25,(116,(78,110)))),(105,117,((92,12,121),(41,(13,14,42,119)))))))),(((15,66),((75,109),(65,108,(106,((22,123),(118,(107,128))))))),(47,(69,(133,(124,(93,((86,134),(16,(17,(135,(131,(136,(129,(32,(95,(72,122),(54,(94,(82,(33,34)))),(62,((111,126),(127,(18,((68,(24,63)),(67,((71,73),(36,((19,35),(37,55))))))))))))))))))))))))))))))))))))));

END;


Begin MESQUITE;
		MESQUITESCRIPTVERSION 2;
		TITLE AUTO;
		tell ProjectCoordinator;
		timeSaved 1541692974540;
		getEmployee #mesquite.minimal.ManageTaxa.ManageTaxa;
		tell It;
			setID 0 886221849729782376;
			tell It;
				setDefaultOrder  0 1 106 36 17 15 23 81 100 65 45 50 57 54 104 74 139 93 125 22 44 38 91 117 47 7 84 71 68 35 67 61 110 111 126 121 124 89 2 11 53 55 3 29 25 32 138 21 88 5 20 16 90 112 123 9 12 77 63 37 98 127 116 69 40 103 119 118 135 34 120 128 122 92 76 79 64 49 26 27 24 108 8 18 66 75 101 13 86 78 31 99 96 115 109 33 46 10 14 87 19 28 80 70 52 39 42 85 73 48 114 6 105 4 30 83 97 41 56 129 51 113 102 72 95 62 94 43 107 58 136 131 132 132 59 60;
				attachments ;
			endTell;
		endTell;
		getEmployee #mesquite.charMatrices.ManageCharacters.ManageCharacters;
		tell It;
			setID 0 9067381593450817441;
			mqVersion 351;
			checksumv 0 3 2364778494 null  getNumChars 565 numChars 565 getNumTaxa 136 numTaxa 136   short true   bits 2305843009213693983   states 31   sumSquaresStatesOnly 92112.0 sumSquares -7.701515650773738E20 longCompressibleToShort false usingShortMatrix true   NumFiles 1 NumMatrices 1;
			mqVersion;
		endTell;
		getWindow;
		tell It;
			suppress;
			setResourcesState false false 159;
			setPopoutState 300;
			setExplanationSize 0;
			setAnnotationSize 0;
			setFontIncAnnot 0;
			setFontIncExp 0;
			setSize 1944 1003;
			setLocation 0 23;
			setFont SanSerif;
			setFontSize 10;
			getToolPalette;
			tell It;
			endTell;
			desuppress;
		endTell;
		getEmployee  #mesquite.minimal.ManageTaxa.ManageTaxa;
		tell It;
			showTaxa #886221849729782376 #mesquite.lists.TaxonList.TaxonList;
			tell It;
				setTaxa #886221849729782376;
				getWindow;
				tell It;
					useTargetValue off;
					setTargetValue ;
					newAssistant  #mesquite.lists.TaxonListCurrPartition.TaxonListCurrPartition;
					newAssistant  #mesquite.lists.NumForTaxaList.NumForTaxaList;
				tell It;
					suppress;
					setValueTask  #mesquite.molec.PercentMissingInTaxon.PercentMissingInTaxon;
					tell It;
						getEmployee #mesquite.charMatrices.CharMatrixCoordIndep.CharMatrixCoordIndep;
						tell It;
							setCharacterSource #mesquite.charMatrices.StoredMatrices.StoredMatrices;
							tell It;
								setDataSet #9067381593450817441;
							endTell;
						endTell;
					endTell;
					toggleShadeCells off;
					desuppress;
				endTell;
					newAssistant  #mesquite.lists.DefaultTaxaOrder.DefaultTaxaOrder;
					setExplanationSize 30;
					setAnnotationSize 20;
					setFontIncAnnot 0;
					setFontIncExp 0;
					setSize 1785 931;
					setLocation 0 23;
					setFont SanSerif;
					setFontSize 10;
					getToolPalette;
					tell It;
					endTell;
				endTell;
				showWindow;
				getEmployee #mesquite.lists.ColorTaxon.ColorTaxon;
				tell It;
					setColor Red;
					removeColor off;
				endTell;
				getEmployee #mesquite.lists.TaxonListAnnotPanel.TaxonListAnnotPanel;
				tell It;
					togglePanel off;
				endTell;
			endTell;
		endTell;
		getEmployee  #mesquite.trees.BasicTreeWindowCoord.BasicTreeWindowCoord;
		tell It;
			makeTreeWindow #886221849729782376  #mesquite.trees.BasicTreeWindowMaker.BasicTreeWindowMaker;
			tell It;
				suppressEPCResponse;
				setTreeSource  #mesquite.trees.StoredTrees.StoredTrees;
				tell It;
					setTreeBlock 1;
					setTreeBlockID 0166ea0051a85;
					toggleUseWeights off;
				endTell;
				setAssignedID 1355.1541524183654.176490790655353093;
				getTreeWindow;
				tell It;
					setExplanationSize 30;
					setAnnotationSize 20;
					setFontIncAnnot 0;
					setFontIncExp 0;
					setSize 1785 931;
					setLocation 0 23;
					setFont SanSerif;
					setFontSize 10;
					getToolPalette;
					tell It;
					endTell;
					getTreeDrawCoordinator #mesquite.trees.BasicTreeDrawCoordinator.BasicTreeDrawCoordinator;
				tell It;
					suppress;
					setTreeDrawer  #mesquite.trees.SquareLineTree.SquareLineTree;
					tell It;
						setNodeLocs #mesquite.trees.NodeLocsStandard.NodeLocsStandard;
						tell It;
							branchLengthsToggle off;
							toggleScale on;
							toggleBroadScale off;
							toggleCenter on;
							toggleEven on;
							setFixedTaxonDistance 0;
						endTell;
						setEdgeWidth 8;
						showEdgeLines on;
						orientUp;
					endTell;
					setBackground White;
					setBranchColor Black;
					showNodeNumbers off;
					showBranchColors on;
					labelBranchLengths off;
					centerBrLenLabels on;
					showBrLensUnspecified on;
					showBrLenLabelsOnTerminals on;
					setBrLenLabelColor 0 0 255;
					setNumBrLenDecimals 6;
					desuppress;
					getEmployee #mesquite.trees.BasicDrawTaxonNames.BasicDrawTaxonNames;
					tell It;
						setFontSize 18;
						setColor Black;
						toggleColorPartition off;
						toggleColorAssigned on;
						toggleShadePartition off;
						toggleShowFootnotes on;
						toggleNodeLabels on;
						toggleCenterNodeNames off;
						toggleShowNames on;
						namesAngle ?;
					endTell;
				endTell;
					setTreeNumber 1;
					setTree '(1,(2,((38,(50,114,(3,113))),(26,43,49,112,(39,(87,((56,(27,98)),((99,(57,(40,(52,(6,((88,100),(101,(51,(5,84))))))))),(83,((58,(8,(90,(9,76,89,103)))),((48,(20,(7,(45,79,80,81,102,(44,115))))),((125,((130,(64,91)),(104,(28,((10,46),(77,(29,(59,(85,(30,31,70,96,(4,60))))))))))),((74,(23,((132,(97,(21,(11,120)))),(((53,61),(25,(116,(78,110)))),(105,117,((12,121),(41,(13,14,42,119)))))))),(92,(((15,66),((75,109),(65,108,(106,((22,123),(118,(107,128))))))),(47,(69,(133,(124,(93,((86,134),(16,(17,(135,(131,(136,(129,(32,(95,(72,122),(54,(94,(82,(33,34)))),(62,((111,126),(127,(18,((68,(24,63)),(67,((71,73),(36,((19,35),(37,55)))))))))))))))))))))))))))))))))))))));';
					setDrawingSizeMode 0;
					toggleLegendFloat on;
					scale 0;
					toggleTextOnTree off;
					togglePrintName on;
					showWindow;
					newAssistant  #mesquite.ancstates.TraceCharacterHistory.TraceCharacterHistory;
				tell It;
					suspend ;
					setDisplayMode  #mesquite.ancstates.ShadeStatesOnTree.ShadeStatesOnTree;
					tell It;
						toggleLabels off;
						togglePredictions off;
						toggleGray off;
					endTell;
					setHistorySource  #mesquite.ancstates.RecAncestralStates.RecAncestralStates;
					tell It;
						getCharacterSource  #mesquite.charMatrices.CharSrcCoordObed.CharSrcCoordObed;
						tell It;
							setCharacterSource #mesquite.charMatrices.StoredCharacters.StoredCharacters;
							tell It;
								setDataSet #9067381593450817441;
							endTell;
						endTell;
						setMethod  #mesquite.parsimony.ParsAncestralStates.ParsAncestralStates;
						tell It;
							setModelSource  #mesquite.parsimony.CurrentParsModels.CurrentParsModels;
							toggleMPRsMode off;
						endTell;
						toggleShowSelectedOnly off;
					endTell;
					setCharacter 217;
					setMapping 1;
					toggleShowLegend on;
					setColorMode 0;
					toggleWeights on;
					setInitialOffsetX 1570;
					setInitialOffsetY -239;
					setLegendWidth 142;
					setLegendHeight 161;
					resume ;
				endTell;
				endTell;
				desuppressEPCResponse;
				getEmployee #mesquite.trees.ColorBranches.ColorBranches;
				tell It;
					setColor Red;
					removeColor off;
				endTell;
				getEmployee #mesquite.ornamental.BranchNotes.BranchNotes;
				tell It;
					setAlwaysOn off;
				endTell;
				getEmployee #mesquite.ornamental.ColorTreeByPartition.ColorTreeByPartition;
				tell It;
					colorByPartition off;
				endTell;
				getEmployee #mesquite.ornamental.DrawTreeAssocDoubles.DrawTreeAssocDoubles;
				tell It;
					setOn on;
					toggleShow consensusFrequency;
					toggleShow posteriorProbability;
					toggleShow bootstrapFrequency;
					toggleShow consensusFrequency;
					toggleShow posteriorProbability;
					toggleShow bootstrapFrequency;
					setDigits 4;
					setThreshold ?;
					writeAsPercentage off;
					toggleCentred off;
					toggleHorizontal on;
					toggleWhiteEdges on;
					toggleShowOnTerminals on;
					setFontSize 10;
					setOffset 0  0;
				endTell;
				getEmployee #mesquite.ornamental.DrawTreeAssocStrings.DrawTreeAssocStrings;
				tell It;
					setOn on;
					toggleCentred on;
					toggleHorizontal on;
					setFontSize 10;
					setOffset 0  0;
					toggleShowOnTerminals on;
				endTell;
				getEmployee #mesquite.trees.TreeInfoValues.TreeInfoValues;
				tell It;
					panelOpen false;
				endTell;
			endTell;
		endTell;
		getEmployee  #mesquite.charMatrices.BasicDataWindowCoord.BasicDataWindowCoord;
		tell It;
			showDataWindow #9067381593450817441 #mesquite.charMatrices.BasicDataWindowMaker.BasicDataWindowMaker;
			tell It;
				getWindow;
				tell It;
					getTable;
					tell It;
						rowNamesWidth 109;
					endTell;
					setExplanationSize 30;
					setAnnotationSize 20;
					setFontIncAnnot 0;
					setFontIncExp 0;
					setSize 1785 931;
					setLocation 0 23;
					setFont SanSerif;
					setFontSize 10;
					getToolPalette;
					tell It;
						setTool mesquite.charMatrices.BasicDataWindowMaker.BasicDataWindow.ibeam;
					endTell;
					setActive;
					setTool mesquite.charMatrices.BasicDataWindowMaker.BasicDataWindow.ibeam;
					colorCells  #mesquite.charMatrices.ColorByState.ColorByState;
				tell It;
					setStateLimit 9;
					toggleUniformMaximum on;
				endTell;
					colorRowNames  #mesquite.charMatrices.TaxonGroupColor.TaxonGroupColor;
					colorColumnNames  #mesquite.charMatrices.CharGroupColor.CharGroupColor;
					colorText  #mesquite.charMatrices.NoColor.NoColor;
					setBackground White;
					toggleShowNames off;
					toggleShowTaxonNames on;
					toggleTight off;
					toggleThinRows off;
					toggleShowChanges on;
					toggleSeparateLines off;
					toggleShowStates on;
					toggleAutoWCharNames on;
					toggleAutoTaxonNames off;
					toggleShowDefaultCharNames off;
					toggleConstrainCW on;
					toggleBirdsEye off;
					toggleShowPaleGrid off;
					toggleShowPaleCellColors off;
					toggleShowPaleExcluded off;
					togglePaleInapplicable on;
					toggleShowBoldCellText off;
					toggleAllowAutosize on;
					toggleColorsPanel off;
					toggleDiagonal on;
					setDiagonalHeight 80;
					toggleLinkedScrolling on;
					toggleScrollLinkedTables off;
				endTell;
				showWindow;
				getWindow;
				tell It;
					forceAutosize;
				endTell;
				getEmployee #mesquite.charMatrices.AlterData.AlterData;
				tell It;
					toggleBySubmenus off;
				endTell;
				getEmployee #mesquite.charMatrices.ColorCells.ColorCells;
				tell It;
					setColor Red;
					removeColor off;
				endTell;
				getEmployee #mesquite.categ.StateNamesStrip.StateNamesStrip;
				tell It;
					showStrip off;
				endTell;
				getEmployee #mesquite.charMatrices.AnnotPanel.AnnotPanel;
				tell It;
					togglePanel off;
				endTell;
				getEmployee #mesquite.charMatrices.CharReferenceStrip.CharReferenceStrip;
				tell It;
					showStrip off;
				endTell;
				getEmployee #mesquite.charMatrices.QuickKeySelector.QuickKeySelector;
				tell It;
					autotabOff;
				endTell;
				getEmployee #mesquite.charMatrices.SelSummaryStrip.SelSummaryStrip;
				tell It;
					showStrip off;
				endTell;
				getEmployee #mesquite.categ.SmallStateNamesEditor.SmallStateNamesEditor;
				tell It;
					panelOpen true;
				endTell;
			endTell;
		endTell;
		getEmployee  #mesquite.charMatrices.ManageCharacters.ManageCharacters;
		tell It;
			showCharacters #9067381593450817441 #mesquite.lists.CharacterList.CharacterList;
			tell It;
				setData 0;
				getWindow;
				tell It;
					useTargetValue off;
					setTargetValue ;
					newAssistant  #mesquite.lists.DefaultCharOrder.DefaultCharOrder;
					newAssistant  #mesquite.lists.CharListInclusion.CharListInclusion;
					newAssistant  #mesquite.lists.CharListPartition.CharListPartition;
					newAssistant  #mesquite.parsimony.CharListParsModels.CharListParsModels;
					setExplanationSize 30;
					setAnnotationSize 20;
					setFontIncAnnot 0;
					setFontIncExp 0;
					setSize 1785 931;
					setLocation 0 23;
					setFont SanSerif;
					setFontSize 10;
					getToolPalette;
					tell It;
					endTell;
				endTell;
				showWindow;
				getEmployee #mesquite.lists.CharListAnnotPanel.CharListAnnotPanel;
				tell It;
					togglePanel off;
				endTell;
			endTell;
		endTell;
		endTell;
end;
